# Supplementary material for: Multiparameter prediction of myeloid neoplasia risk
Source: Nat Genet. 2023 Aug 24;55(9):1523–30. doi: 10.1038/s41588-023-01472-1 (PMC10484784; doi:10.1038/s41588-023-01472-1)
Supplement: Supplementary file 4 — Supplementary Table 1: CH driver gene mutations included in this study. Supplementary Table 2: Mutation hotspots examined by Samtools Pileup. Supplementary Table 3: Sequencing coverage of CH driver genes in UKB exome sequencing. Supplementary Table 4: Numbers of variants called by Mutect2 using various cut-offs and comparison with Vlasschaert et al.’s calls. Final calls included union sets of Mutect2 and Samtools mpileup. Supplementary Table 5: Abbreviations for blood, biochemistry and other phenotypic parameters. Supplementary Table 6: Changes in model concordance index after incorporation of each new predictive parameter by stepwise regression. Supplementary Table 7: Ranked HRs used in each of the final MN prediction models. Supplementary Table 8: Validation of AML and MDS models on the Leeds CCUS cohort. Supplementary Table 9: Validation of MDS model on the Pavia CCUS cohort. Supplementary Table 10: P values for figures. [file 41588_2023_1472_MOESM4_ESM.xlsx]

## Sheet: SupTab1
Supplementary Table 1: Clonal hematopoiesis driver gene mutations included in this study.
Gene	Reported mutations used for variant calling
ASXL1	Frameshift/nonsense/splice-site in exon 12-13
BCOR	Frameshift/nonsense/splice-site
BCORL1	Frameshift/nonsense/splice-site
BRAF	G464E, G464V, G466E, G466V, G469R, G469E, G469A, G469V, V471F, V472S, L485W, N581S, I582M, I592M, I592V, D594N, D594G, D594V, D594E, F595L, F595S, G596R, L597V, L597S, L597Q, L597R, A598V, V600M, V600L, V600K, V600R, V600E, V600A, V600G, V600D, K601E, K601N, R603*, W604R, W604G, S605G, S605F, S605N, G606E, G606A, G606V, H608R, H608L, G615R, S616P, S616F, L618S, L618W
CARL	Frameshift in exon 9
CBL	Missense in Linker/RING finger domains (p.345-434); E366K, E366*, L380R, L380P, C384R, C384Y, C384W, C396G, C396R, C396S, C396Y, C396C, C404G, C404S, C404R, C404Y, C404W, R420*, R420G, R420P, R420Q, R420L
CSF1R	L301F, L301S, Y969C, Y969N, Y969F, Y969H, Y969D
DNMT3A	Frameshift/nonsense/splice-site, F290I, F290C, V296M, P307S, P307R, R326H, R326L, R326C, G332R, G332E, V339A, V339M, V339G, L344Q, L344P, R366P, R366H, R366G, A368T, A368V, R379H, R379C, I407T, I407N, I407S, F414L, F414S, F414C, A462V, K468R, C497G, C497Y, Q527H, Q527P, Y533C, S535F, C537G, C537R, G543A, G543S, G543C, L547H, L547P, L547F, M548I, M548K, G550R, W581R, W581G, W581C, R604Q, R604W, R6…
ETV6	Frameshift/nonsense/splice-site
EZH2	Frameshift/nonsense/splice-site, Q62R, N102S, F145S, F145C, F145Y, F145L, G159R, E164D, R202Q, K238E, E244K, R283Q, H292R, P488S, R497Q, R561H, T568I, K629E, Y641N, Y641H, Y641S, Y641C, Y641F, D659Y, D659G, V674M, A677G, A677V, R679C, R679H, R685C, R685H, A687V, N688I, N688K, H689Y, S690P, I708V, I708T, I708M, E720K, E740K
FLT3	V579A,FY590-591GD, D835Y, D835H, D835E, del835
GNAS	R201S, R201C, R201H, R201L, Q227K, Q227R, Q227L, Q227H, R374C
GNB1	K57N, K57M, K57E, K57T, I80T, I80N
IDH1	R132C, R132G, R132H, R132L, R132P, R132V, V178I
IDH2	R140W, R140Q, R140L, R140G, R172W, R172G, R172K, R172T, R172M, R172N, R172S
JAK2	N533D, N533Y, N533S, H538R, K539E, K539L, I540T, I540V, V617F, R683S, R683G, del/ins537-539L, del/ins538-539L, del/ins540-543MK, del/ins540-544MK, del/ins541-543K, del542-543, del543-544, ins11546-547
KDM6A	Frameshift/nonsense/splice-site, del419
KIT	ins503, V559A, V559D, V559G, V559I, V560D, V560A, V560G, V560E, del560, E561K, del579, P627L, P627T, R634W, K642E, K642Q, V654A, V654E, H697Y, H697D, E761D, K807R, D816H, D816Y, D816F, D816I, D816V, D816H, del551-559
KRAS	G12D, G12A, G12E, G12V, G13D, G13C, G13Y, G13F, G13R, G13A, G13V, G13E, V14I, T58I, G60D, G60A, G60V, Q61K, Q61E, Q61P, Q61R, Q61L, Q61H, K117E, K117N, A146T, A146P, A146V
MPL	S505G, S505N, S505C, L510P, del513, W515A, W515R, W515K, W515S, W515L, A519T, A519V, Y591D, W515
MYD88	Missense at L265, V217F, S219C, M240T, S251N, P266, L273P
NPM1	Frameshift p.W288fs (insertion at c.859_860, 860_861, 862_863, 863_864)
NRAS	G12S, G12R, G12C, G12N, G12P, G12Y, G12D, G12A, G12V, G12E, G13S, G13R, G13C, G13N, G13P, G13Y, G13D, G13A, G13V, G13E, G60E, G60R, Q61R, Q61L, Q61K, Q61P, Q61H, Q61Q
PHF6	Frameshift/nonsense/splice-site; missense at A40D, M125I, S246Y, F263L, R274Q, C297Y, H302Y, H329L
PIGA	Frameshift/nonsense/splice-site
PPM1D	Frameshift/nonsense/splice-site in exon 5 or 6
RAD21	Frameshift/nonsense/splice-site; R65Q, H208R, Q474R
RUNX1	Frameshift/nonsense/splice-site; S73F, H78Q, H78L, R80C, R80P, R80H, L85Q, P86L, P86H, S114L, D133Y, L134P, R135G, R135K, R135S, R139Q, R142S, A165V, R174Q, R177L, R177Q, A224T, D171G, D171V, D171N, R205W, R223C
SF1	Frameshift/nonsense/splice-site; T454M, Y476C, A508G
SF3B1	G347V, R387W, R387Q, E592K, E622D, Y623C, R625L, R625C, R625G, H662Q, H662D, T663I, K666N, K666T, K666E, K666R, K700E, V701F, A708T, G740R, G740E, A744P, D781G, E783K, R831Q, L833F, E862K, R957Q
SMC1A	K190T, R586W, M689V, R807H, R1090H, R1090C
SMC3	Frameshift/nonsense/splice-site; R155I, Q367E, D392V, K571R, R661P, G662C
SRSF2	Y44H, P95H, P95L, P95T, P95R, P95A, P107H, P95fs
STAG2	Frameshift/nonsense/splice-site
TET2	Frameshift/nonsense/splice-site, missense mutations in catalytic domains p.1104-1481 and 1843-2002 (excluding V1423L, S1448N, R2000S, D1849E, A1865D, H1881N, A1882D, A1915D, A1925D, P1937T, D1938E, P1953T, P1956T, T1959N, P1962T, P1962L, R1966S, T1980I, G1861R, A1876T, R1926H, Y1964H, K655Nfs*45, K1005Rfs*2, I1116T, N1260S, S1203R, A1272T, R1440W, R1993Q, Q1445R, T1122K, S1109F, V1426M, S1960L, S…
TP53	Frameshift/nonsense/splice-site; S46F, G105C, G105R, G105D, G108S, G108C, R110L, R110C, T118A, T118R, T118I, S127F, S127Y, L130V, L130F, K132Q, K132E, K132W, K132R, K132M, K132N, F134V, F134L, F134S, C135W, C135S, C135F, C135G, C135Y, Q136K, Q136E, Q136P, Q136R, Q136L, Q136H, A138P, A138V, A138A, A138T, T140I, C141R, C141G, C141A, C141Y, C141S, C141F, C141W, V143M, V143A, V143E, L145Q, W146C, W14…
U2AF1	D14G, S34F, S34Y, R35L, R156, Q157
ZRSR2	Frameshift/nonsense/splice-site; R126P, E133G, C181F, H191Y, I202N, F239V, F239Y, N261Y, C280R, C302R, C326R, H330R, N382K

## Sheet: SupTab2
Supplementary Table 2: Mutation hotspots examined by Samtools Pileup
Chromosome	Coordinate	Gene	AA_change
chr2	25234373	DNMT3A	R882
chr20	32434638	ASXL1	G646Wfs
chr20	32433447	ASXL1	R417*
chr11	119278281	CBL	C404Y
chr11	119278541	CBL	R420Q
chr2	25240420	DNMT3A	Y735C
chr20	58909366	GNAS	R844H
chr1	1815790	GNB1	K57E
chr2	208248388	IDH1	R132
chr15	90088702	IDH2	R140Q
chr15	90088606	IDH2	R172
chr9	5073770	JAK2	V617F
chr1	114716126	NRAS	G12
chr2	197402110	SF3B1	K700E
chr2	197402635	SF3B1	K666
chr2	197402767	SF3B1	E622D
chr2	197402647	SF3B1	H662
chr2	197402645	SF3B1	T663I
chr2	197401887	SF3B1	G742D
chr17	76736877	SRSF2	P95H
chr21	43094667	U2AF1	Q157
chr21	43104346	U2AF1	S34

## Sheet: SupTab3
Supplementary Table 3: Sequencing coverage of CH driver genes in UKB exome sequencing
Gene	Mean	Median	SD	Min	Max
ASXL1	72.6	72	26.193	6	199
BCOR	48.6	44	23.254	2	168
BCORL1	54.5	49	25.982	3	182
BRAF	49.9	49	20.06	1	159
CALR	55.1	43	37.763	8	255
CBL	47.4	44	21.043	2	162
CSF1R	59.2	57	20.092	11	180
DNMT3A	76.7	74	28.602	0	242
ETV6	40	38	11.235	1	112
EZH2	41	40	14.849	4	131
FLT3	31.3	30	12.35	2	110
GNAS	50.2	47	22.224	4	200
GNB1	30.7	29	12.113	4	104
IDH1	33.5	33	11.467	4	92
IDH2	43.5	42	14.417	8	125
JAK2	27.5	27	9.511	1	83
KDM6A	30.4	27	17.414	1	146
KIT	36.1	35	13.551	2	112
KRAS	27.8	28	12.127	0	82
MPL	61.1	59	17.077	15	153
MYD88	66.6	64	22.495	14	167
NPM1	30	28	13.032	2	94
NRAS	29	28	8.978	6	77
PHF6	29	27	14.038	1	92
PIGA	29.8	27	15.036	1	108
PPM1D	60.7	59	23.769	5	173
RAD21	38.9	38	13.924	4	106
RUNX1	55.8	53	23.963	2	195
SF1	42.6	41	14.803	5	153
SF3B1	32.1	31	11.831	2	109
SMC1A	36.8	33	18.422	1	146
SMC3	31	30	11.323	2	104
SRSF2	72	70	21.25	21	176
STAG2	28.6	26	14.483	1	118
TET2	49.7	49	17.625	1	158
TP53	46.2	46	20.787	1	139
U2AF1	27.7	26	13.007	1	91
ZRSR2	47.4	40	29.199	2	192

## Sheet: SupTab4
Supplementary Table 4: Numbers of variants called by Mutect2 using various cut-offs and comparison with Vlasschaert et al's calls. Final calls included union sets of Mutect2 and Samtools mpileup
		Mutant read cut-offs					VAF distribution
Gene	Mutation	≥2reads	≥3reads	≥5reads	Vlasschaert_et_al	Final_calls(≥2reads+mpileup)	Min	Q25	Median	Q75	Max
ASXL1	E635Rfs	341	273	212	280	341	0.02	0.032	0.067	0.17	0.469
ASXL1	Y591*	93	84	75	53	93	0.027	0.08	0.152	0.253	0.447
ASXL1	R404*	86	83	62	108	86	0.023	0.039	0.073	0.196	0.446
ASXL1	R417*	84	83	72	90	129	0.02	0.081	0.161	0.255	0.448
ASXL1	G646Wfs	75	75	74	610	540	0.033	0.138	0.203	0.288	0.484
ASXL1	R693*	56	54	35	79	56	0.02	0.038	0.056	0.133	0.443
ASXL1	Q512*	54	53	31	61	54	0.027	0.039	0.08	0.163	0.38
ASXL1	L775*	28	28	22	NA	28	0.032	0.049	0.074	0.205	0.386
ASXL1	W583*	24	19	18	NA	24	0.026	0.045	0.093	0.154	0.344
ASXL1	Q588*	22	19	14	20	22	0.032	0.041	0.101	0.172	0.367
ASXL1	G643Rfs	22	22	18	27	22	0.035	0.061	0.092	0.164	0.313
ASXL1	V515Gfs	19	19	11	21	19	0.03	0.036	0.062	0.141	0.353
ASXL1	P808Lfs	18	18	12	NA	18	0.04	0.056	0.068	0.121	0.382
ASXL1	Q428Tfs	17	17	13	NA	17	0.036	0.057	0.085	0.131	0.494
ASXL1	Q708*	16	15	11	NA	16	0.027	0.051	0.067	0.265	0.433
ASXL1	Q432*	15	15	11	NA	15	0.037	0.049	0.092	0.22	0.379
ASXL1	Q760*	15	13	10	NA	15	0.029	0.049	0.074	0.136	0.213
ASXL1	Q733*	12	12	10	NA	12	0.03	0.081	0.148	0.25	0.288
ASXL1	Low-recurrence	932	869	648	NA	932	0.021	0.048	0.079	0.151	0.5
CALR	L367Tfs	63	63	62	NA	63	0.019	0.11	0.214	0.276	0.367
CALR	K385Nfs	50	50	45	NA	50	0.019	0.048	0.245	0.388	0.507
CALR	Low-recurrence	21	21	19	NA	21	0.016	0.036	0.06	0.1	0.31
CBL	R420Q	28	23	20	32	47	0.038	0.106	0.192	0.372	0.647
CBL	Low-recurrence	145	92	40	NA	162	0.036	0.065	0.091	0.152	0.75
DNMT3A	R882H	1133	1036	748	1182	1622	0.026	0.062	0.123	0.203	0.553
DNMT3A	R882C	703	654	459	757	1008	0.024	0.06	0.121	0.203	0.577
DNMT3A	splice_donor_variant	647	576	380	NA	647	0.021	0.051	0.077	0.128	0.475
DNMT3A	Y735C	349	335	189	483	405	0.021	0.038	0.056	0.113	0.398
DNMT3A	P904L	226	224	159	171	226	0.022	0.042	0.062	0.138	0.517
DNMT3A	R635W	223	201	141	206	223	0.024	0.047	0.074	0.137	0.583
DNMT3A	R736H	221	201	142	314	221	0.02	0.039	0.06	0.113	0.47
DNMT3A	R771*	207	190	127	231	207	0.02	0.041	0.064	0.107	0.492
DNMT3A	R736C	191	187	129	255	191	0.022	0.046	0.062	0.125	0.404
DNMT3A	F732del	182	170	107	166	182	0.02	0.034	0.065	0.135	0.5
DNMT3A	R598*	172	167	109	235	172	0.022	0.041	0.06	0.111	0.442
DNMT3A	R326C	167	167	115	200	167	0.022	0.038	0.053	0.095	0.512
DNMT3A	R729W	150	146	96	201	150	0.022	0.039	0.054	0.084	0.517
DNMT3A	R320*	142	140	86	167	142	0.023	0.033	0.052	0.096	0.343
DNMT3A	F755S	116	108	63	117	116	0.021	0.041	0.059	0.105	0.446
DNMT3A	V657M	112	101	58	148	112	0.026	0.036	0.056	0.092	0.36
DNMT3A	S770L	110	102	74	117	110	0.026	0.043	0.073	0.143	0.507
DNMT3A	R688H	109	89	55	104	109	0.025	0.033	0.055	0.093	0.533
DNMT3A	W305*	105	104	60	39	105	0.02	0.037	0.054	0.083	0.49
DNMT3A	R749C	102	89	57	104	102	0.023	0.046	0.065	0.128	0.5
DNMT3A	R326H	102	97	64	128	102	0.022	0.034	0.045	0.1	0.404
DNMT3A	R635Q	102	97	69	137	102	0.024	0.046	0.071	0.147	0.542
DNMT3A	R749H	94	57	28	104	94	0.021	0.03	0.041	0.073	0.392
DNMT3A	R771Q	92	89	67	100	92	0.023	0.047	0.085	0.165	0.473
DNMT3A	W330*	91	88	64	77	91	0.022	0.033	0.052	0.093	0.396
DNMT3A	I780T	82	63	33	88	82	0.027	0.051	0.069	0.132	0.4
DNMT3A	R366H	77	39	23	97	77	0.026	0.03	0.039	0.065	0.371
DNMT3A	F752del	76	66	45	67	76	0.023	0.042	0.074	0.142	0.519
DNMT3A	S714C	72	65	44	83	72	0.029	0.048	0.075	0.114	0.348
DNMT3A	G332R	61	62	49	81	61	0.021	0.04	0.06	0.133	0.452
DNMT3A	R899C	61	61	39	93	61	0.024	0.038	0.055	0.107	0.477
DNMT3A	W860R	60	53	30	67	60	0.029	0.083	0.103	0.148	0.464
DNMT3A	R676W	58	28	14	31	58	0.022	0.028	0.034	0.053	0.41
DNMT3A	V296M	50	49	33	60	50	0.027	0.039	0.053	0.065	0.278
DNMT3A	F732S	46	45	29	51	46	0.026	0.043	0.062	0.099	0.282
DNMT3A	F414Lfs	46	46	38	49	46	0.033	0.061	0.1	0.19	0.44
DNMT3A	Y660C	45	40	25	51	45	0.026	0.038	0.06	0.088	0.352
DNMT3A	I705T	44	39	24	58	44	0.027	0.047	0.061	0.103	0.741
DNMT3A	G685R	44	41	29	36	44	0.028	0.044	0.061	0.146	0.577
DNMT3A	R379C	43	40	31	65	43	0.026	0.039	0.065	0.144	0.443
DNMT3A	G543C	42	40	32	51	42	0.03	0.082	0.125	0.175	0.324
DNMT3A	K766Efs	40	31	18	34	40	0.02	0.031	0.048	0.082	0.286
DNMT3A	W581Gfs	40	40	32	34	40	0.035	0.061	0.082	0.119	0.349
DNMT3A	G413Afs	39	39	37	43	39	0.028	0.06	0.08	0.121	0.465
DNMT3A	M880V	38	32	21	39	38	0.025	0.042	0.062	0.103	0.433
DNMT3A	V716I	37	12	10	NA	37	0.026	0.029	0.036	0.09	0.373
DNMT3A	K826R	36	29	18	36	36	0.028	0.056	0.096	0.159	0.244
DNMT3A	Y735S	35	34	21	49	35	0.023	0.039	0.056	0.101	0.136
DNMT3A	W409*	35	34	19	NA	35	0.026	0.038	0.054	0.088	0.378
DNMT3A	W297*	34	34	23	NA	34	0.029	0.04	0.062	0.104	0.436
DNMT3A	G707D	34	23	21	60	34	0.026	0.033	0.074	0.17	0.452
DNMT3A	G550R	33	20	12	37	33	0.027	0.039	0.06	0.102	0.312
DNMT3A	W306*	32	27	17	NA	32	0.02	0.034	0.041	0.089	0.456
DNMT3A	W581*	32	29	19	NA	32	0.031	0.051	0.069	0.119	0.293
DNMT3A	M682Cfs	31	31	20	29	31	0.036	0.055	0.075	0.158	0.33
DNMT3A	F731L	29	27	16	NA	29	0.022	0.033	0.064	0.108	0.506
DNMT3A	P385Rfs	29	29	24	38	29	0.029	0.068	0.108	0.16	0.214
DNMT3A	R882P	28	27	17	32	28	0.03	0.061	0.088	0.16	0.474
DNMT3A	G543A	28	23	12	22	28	0.034	0.043	0.066	0.093	0.319
DNMT3A	G796D	28	23	13	21	28	0.026	0.042	0.081	0.14	0.443
DNMT3A	F752L	28	25	19	20	28	0.027	0.051	0.092	0.193	0.371
DNMT3A	R899H	28	20	11	74	28	0.026	0.032	0.042	0.081	0.64
DNMT3A	L344P	27	27	17	33	27	0.024	0.048	0.087	0.192	0.327
DNMT3A	M761V	26	26	12	34	26	0.028	0.045	0.056	0.074	0.338
DNMT3A	P904Q	26	22	12	51	26	0.021	0.038	0.045	0.072	0.212
DNMT3A	C710S	25	17	12	NA	25	0.032	0.035	0.065	0.14	0.396
DNMT3A	C911Y	25	25	16	36	25	0.024	0.04	0.06	0.141	0.243
DNMT3A	P700L	23	18	12	23	23	0.027	0.051	0.077	0.16	0.356
DNMT3A	I705Mfs	22	22	16	22	22	0.037	0.059	0.103	0.182	0.35
DNMT3A	R379H	22	22	13	62	22	0.023	0.03	0.073	0.135	0.468
DNMT3A	R326L	20	19	16	23	20	0.023	0.05	0.069	0.093	0.394
DNMT3A	W314*	20	20	14	NA	20	0.029	0.04	0.115	0.253	0.397
DNMT3A	S770W	19	19	16	NA	19	0.032	0.048	0.086	0.2	0.379
DNMT3A	W327*	19	19	12	NA	19	0.023	0.037	0.047	0.073	0.319
DNMT3A	Q656*	19	18	12	NA	19	0.03	0.045	0.065	0.174	0.494
DNMT3A	splice_acceptor_variant	18	18	13	NA	18	0.053	0.076	0.118	0.137	0.404
DNMT3A	P307S	18	16	10	21	18	0.025	0.036	0.052	0.061	0.244
DNMT3A	I407T	18	16	11	20	18	0.028	0.041	0.057	0.108	0.286
DNMT3A	R749G	18	17	11	20	18	0.027	0.041	0.067	0.124	0.339
DNMT3A	Q362*	18	16	10	NA	18	0.029	0.036	0.053	0.073	0.19
DNMT3A	I670Hfs	17	17	13	NA	17	0.045	0.065	0.109	0.125	0.236
DNMT3A	Q678*	17	14	10	NA	17	0.028	0.037	0.071	0.159	0.371
DNMT3A	G699D	17	13	11	NA	17	0.027	0.061	0.096	0.15	0.309
DNMT3A	Q842*	17	15	11	NA	17	0.031	0.081	0.093	0.111	0.195
DNMT3A	A910P	17	17	13	20	17	0.021	0.037	0.077	0.114	0.329
DNMT3A	Y533C	17	16	10	NA	17	0.034	0.068	0.084	0.135	0.159
DNMT3A	W753R	17	12	11	NA	17	0.027	0.038	0.062	0.111	0.224
DNMT3A	G707Afs	17	17	14	22	17	0.033	0.07	0.098	0.171	0.284
DNMT3A	W313*	17	17	13	NA	17	0.021	0.042	0.067	0.094	0.381
DNMT3A	F732L	16	15	13	NA	16	0.029	0.053	0.063	0.097	0.22
DNMT3A	L547F	16	15	10	NA	16	0.047	0.082	0.109	0.21	0.388
DNMT3A	N552Kfs	16	16	11	NA	16	0.055	0.078	0.119	0.16	0.5
DNMT3A	H355Tfs	15	15	12	NA	15	0.034	0.048	0.082	0.111	0.217
DNMT3A	P743R	15	14	10	NA	15	0.027	0.047	0.068	0.127	0.203
DNMT3A	T503Nfs	15	15	10	NA	15	0.039	0.063	0.082	0.129	0.283
DNMT3A	R899Afs	14	14	13	NA	14	0.033	0.054	0.077	0.132	0.283
DNMT3A	F731Lfs	14	13	10	NA	14	0.022	0.037	0.047	0.083	0.279
DNMT3A	L754R	14	13	10	NA	14	0.033	0.048	0.081	0.141	0.282
DNMT3A	W795*	14	14	11	NA	14	0.043	0.082	0.113	0.232	0.347
DNMT3A	C351Afs	12	12	10	NA	12	0.043	0.064	0.132	0.167	0.2
DNMT3A	Low-recurrence	3301	3050	2176	NA	3301	0.02	0.05	0.077	0.129	0.571
GNAS	R201H	158	121	53	116	158	0.027	0.077	0.114	0.167	0.348
GNAS	Low-recurrence	21	16	13	NA	103	0.039	0.12	0.15	0.207	0.41
GNB1	K57E	171	142	87	156	359	0.042	0.136	0.188	0.273	0.75
GNB1	Low-recurrence	22	17	9	NA	22	0.069	0.091	0.133	0.185	0.32
IDH2	R140Q	94	83	62	102	163	0.029	0.115	0.188	0.286	0.493
IDH2	Low-recurrence	5	4	3	NA	5	0.033	0.071	0.105	0.121	0.339
JAK2	V617F	240	218	158	286	578	0.048	0.16	0.25	0.5	1
KIT	R634W	13	12	11	NA	13	0.038	0.312	0.433	0.469	0.556
KIT	Low-recurrence	6	3	3	NA	6	0.042	0.061	0.244	0.344	0.52
MPL	W515L	19	17	13	24	19	0.034	0.053	0.164	0.22	0.811
MPL	Low-recurrence	13	13	9	NA	13	0.043	0.066	0.163	0.267	0.597
NRAS	G12D	12	12	11	NA	25	0.111	0.207	0.286	0.353	0.75
NRAS	Low-recurrence	18	13	9	NA	18	0.041	0.065	0.114	0.214	0.591
PPM1D	R552*	88	80	55	120	110	0.024	0.044	0.071	0.153	0.507
PPM1D	N512Ifs	60	59	18	92	60	0.031	0.044	0.053	0.064	0.358
PPM1D	R581*	57	33	18	53	57	0.027	0.034	0.044	0.082	0.615
PPM1D	C478*	51	33	17	54	51	0.026	0.033	0.049	0.115	0.365
PPM1D	R572*	38	31	17	48	38	0.027	0.039	0.053	0.111	0.614
PPM1D	L484*	29	22	18	NA	29	0.028	0.061	0.103	0.154	0.433
PPM1D	W427*	26	19	11	NA	26	0.029	0.043	0.1	0.167	0.388
PPM1D	R458*	25	20	15	23	25	0.029	0.061	0.127	0.413	0.542
PPM1D	F534Lfs	22	21	14	NA	22	0.029	0.046	0.066	0.117	0.264
PPM1D	S468*	18	14	10	NA	18	0.028	0.038	0.06	0.085	0.2
PPM1D	N512Kfs	16	16	11	NA	16	0.028	0.066	0.094	0.14	0.473
PPM1D	L546Rfs	16	16	10	NA	16	0.04	0.051	0.068	0.113	0.433
PPM1D	Low-recurrence	361	334	229	NA	361	0.022	0.053	0.076	0.122	0.397
SF3B1	K700E	120	114	79	104	193	0.029	0.1	0.14	0.196	0.583
SF3B1	K666N	56	48	30	48	56	0.032	0.081	0.154	0.229	0.419
SF3B1	Low-recurrence	70	54	33	NA	70	0.031	0.067	0.111	0.162	0.448
SRSF2	P95H	159	148	120	165	255	0.026	0.095	0.176	0.302	0.593
SRSF2	P95L	76	71	64	81	76	0.027	0.082	0.167	0.311	0.587
SRSF2	P95R	69	67	59	78	69	0.026	0.079	0.163	0.262	0.513
SRSF2	P95A	11	11	10	NA	11	0.038	0.058	0.214	0.29	0.419
SRSF2	Low-recurrence	19	19	13	NA	19	0.042	0.054	0.123	0.238	0.388
TET2	I1873T	125	111	73	109	125	0.027	0.045	0.077	0.149	0.58
TET2	R1214W	77	36	23	101	77	0.026	0.032	0.044	0.095	0.377
TET2	N275Ifs	77	75	50	80	77	0.032	0.057	0.082	0.167	0.828
TET2	R1516*	67	40	26	NA	67	0.028	0.038	0.065	0.103	0.315
TET2	Q916*	51	37	21	NA	51	0.027	0.043	0.077	0.148	0.339
TET2	R550*	51	37	23	NA	51	0.027	0.043	0.078	0.13	0.313
TET2	R1216*	50	33	21	NA	50	0.028	0.037	0.062	0.132	0.333
TET2	R1465*	48	31	21	NA	48	0.027	0.037	0.071	0.14	0.292
TET2	R1359H	43	19	12	25	43	0.029	0.036	0.043	0.105	0.429
TET2	H1380Y	43	32	20	28	43	0.027	0.049	0.085	0.17	0.326
TET2	splice_donor_variant	37	31	21	NA	37	0.026	0.07	0.083	0.141	0.3
TET2	splice_acceptor_variant	33	31	22	NA	33	0.041	0.07	0.11	0.167	0.327
TET2	R1452*	33	28	20	NA	33	0.026	0.041	0.068	0.145	0.347
TET2	R1261H	29	21	16	31	29	0.029	0.038	0.095	0.158	0.39
TET2	T1884A	28	25	13	30	28	0.026	0.039	0.061	0.127	0.541
TET2	R544*	28	19	17	NA	28	0.026	0.038	0.1	0.192	0.319
TET2	C1271Wfs	25	25	18	23	25	0.041	0.077	0.12	0.238	0.357
TET2	R1359C	23	17	14	25	23	0.027	0.06	0.095	0.163	0.391
TET2	Y1245Lfs	23	19	15	22	23	0.024	0.048	0.1	0.156	0.481
TET2	R1261C	22	18	16	30	22	0.027	0.074	0.125	0.273	0.8
TET2	H1904R	20	19	13	23	20	0.032	0.056	0.081	0.13	0.378
TET2	R1440Tfs	18	18	13	24	18	0.049	0.093	0.173	0.25	0.435
TET2	W1847*	17	16	13	NA	17	0.03	0.049	0.068	0.094	0.333
TET2	T229Nfs	13	13	11	NA	13	0.057	0.103	0.118	0.172	0.31
TET2	L615Afs	11	11	10	NA	11	0.057	0.094	0.141	0.176	0.235
TET2	Low-recurrence	4284	3114	2069	NA	4284	0.022	0.045	0.076	0.138	0.375
TP53	R273H	54	32	24	30	54	0.027	0.032	0.061	0.14	0.542
TP53	Low-recurrence	406	279	172	NA	415	0.026	0.041	0.07	0.136	0.787
U2AF1	S34F	NA	NA	NA	10	17	0.103	0.171	0.214	0.269	0.421
U2AF1	Q157P	NA	NA	NA	47	35	0.108	0.139	0.18	0.267	0.514
U2AF1	Q157R	NA	NA	NA	32	15	0.107	0.135	0.191	0.312	0.457

## Sheet: SupTab5
Supplementary Table 5: Abbreviations for blood, biochemistry and other phenotypic parameters
Abbreviation	Variable	Unit
bmi	Body Mass Index	kg/m2
WBC	White Blood Cell Count	109/L
HGB	Hemoglobin Concentration	g/dL
MCV	Mean Corpuscular Volume	fL
MCHC	Mean Corpuscular Hemoglobin Concentration	g/dL
RDW	Red Cell Distribution Width	%
PLT	Platelet Count	109/L
MPV	Mean Platelet Volume	fL
PDW	Platelet Distribution Width	%
LY	Lymphocyte Count	109/L
MO	Monocyte Count	109/L
NE	Neutrophil Count	109/L
EO	Eosinophil Count	109/L
BA	Basophil Count	109/L
RET	Reticulocyte Count	1012/L
IRF	Immature Reticulocyte Fraction	Ratio
ALP	Alkaline Phosphatase (serum)	U/L
ALT	Alanine Aminotransferase (serum)	U/L
AST	Aspartate Transferase (serum)	U/L
BUN	Blood Urea Nitrogen	mmol/L
CHOL	Cholesterol (serum)	mmol/L
CRE	Creatinine (serum)	µmol/L
CRP	C-reactive Protein (serum)	mg/L
CYS	Cystatin-C (serum)	mg/L
GGT	Gamma-glutamyl Transferase (serum)	U/L
HBA1C	Hemoglobin A1c Concentration	mmol/mol
IGF1	Insulin-like Growth Factor 1 Concentration	nmol/L
TBIL	Total Bilirubin (serum)	µmol/L
TRIG	Triglyceride Concentration (serum)	mmol/L
UA	Uric Acid Concentration (serum)	µmol/L
VITD	Vitamin D (serum)	nmol/L

## Sheet: SupTab6
Supplementary Table 6: Changes in model concordance index after incorporation of each new predictive parameter by stepwise regression*
*Parameters added to the final models are entered in bold
	AML model		MDS model		MPN model
Iteration	Parameter added	Model concordance	Parameter added	Model concordance	Parameter added	Model concordance
1	RDW	0.767365	HGB	0.823036	PLT	0.778741
2	VITD	0.770198	MCV	0.829534	HGB	0.816555
3	HGB	0.771422	RDW	0.836834	CHOL	0.828361
4	TRIG	0.773024	PDW	0.842931	IGF1	0.834079
5	MCV	0.774424	CHOL	0.846773	MPV	0.838736
6	CRE	0.775429	NE	0.850537	GGT	0.841394
7	CYS	0.780434	bmi	0.854677	CYS	0.8435
8	PPM1D	0.781304	RET	0.856687	IRF	0.844193
9	bmi	0.782056	ALP	0.858206	TRIG	0.844688
10	ALP	0.782672	VITD	0.859302	LY	0.84509
11	EO	0.782992	EO	0.860209	BCOR	0.845344
12	BA	0.78347	HBA1C	0.860661	bmi	0.845558
13	GNB1	0.783728	BCOR	0.860809	PDW	0.846021
14	BUN	0.783964	PPM1D	0.860933	MCHC	0.847159
15	GNAS	0.784174	LY	0.861087	GNB1	0.847881
16	BCORL1	0.784355	BCORL1	0.8612	UA	0.848087
17	CBL	0.784528	GNAS	0.861305	AST	0.848278
18	KDM6A	0.784692	KDM6A	0.861402	ALT	0.848663
19	ZRSR2	0.784819	ALT	0.86149	RDW	0.849148
20	STAG2	0.784927	MCHC	0.861579	HBA1C	0.849504
21	HBA1C	0.785032	STAG2	0.861641	KDM6A	0.849587
22	CHOL	0.785233	SMC3	0.861701	CRE	0.849651
23	WBC	0.785465	RUNX1	0.861754	CRP	0.84974
24	MCHC	0.785617	RAD21	0.861799	NE	0.849829
25	ETV6	0.785741	ETV6	0.861833	BCORL1	0.849932
26	SMC3	0.785841	NRAS	0.861867	STAG2	0.849981
27	RAD21	0.785916	EZH2	0.861895	NRAS	0.85002
28	IGF1	0.78599	PHF6	0.861918	PHF6	0.850057
29	PHF6	0.786039	IDH1	0.861933	RUNX1	0.850091
30	EZH2	0.786088	KIT	0.861947	ZRSR2	0.850118
31	KRAS	0.786119	CRP	0.861957	KRAS	0.85014
32	BRAF	0.786134	IGF1	0.861972	KIT	0.850153
33	IDH1	0.786148	BRAF	0.861982	IDH1	0.85016
34	KIT	0.786162	FLT3	0.861989	FLT3	0.850164
35	FLT3	0.78617	NPM1	0.86199	BRAF	0.850166
36	SMC1A	0.786175	SMC1A	0.861991	SMC1A	0.850166
37	IRF	0.786175	CSF1R	0.861991	NPM1	0.850167
38	CSF1R	0.786175	MYD88	0.861991	CSF1R	0.850167
39	MYD88	0.786175	PIGA	0.861991	MYD88	0.850167
40	PIGA	0.786175	SF1	0.861991	PIGA	0.850167
41	SF1	0.786175	MPV	0.861986	SF1	0.850167
42	PDW	0.78617	TRIG	0.861976	EO	0.850156
43	NRAS	0.786145	BA	0.86196	ALP	0.850151
44	CRP	0.786031	GGT	0.861933	CBL	0.850113
45	LY	0.786209	CRE	0.861926	EZH2	0.850041
46	NPM1	0.786201	CYS	0.863225	RET	0.849947
47	MPV	0.78618	BUN	0.863288	RAD21	0.849847
48	PLT	0.786273	PLT	0.863187	VITD	0.849741
49	RUNX1	0.786198	KRAS	0.863048	GNAS	0.849625
50	BCOR	0.785964	GNB1	0.862908	SMC3	0.849492
51	GGT	0.785706	CBL	0.862749	ETV6	0.849226
52	TBIL	0.785476	ZRSR2	0.862407	BUN	0.848966
53	UA	0.785157	MO	0.861976	MCV	0.848723
54	ALT	0.784752	WBC	0.861981	TBIL	0.84829
55	AST	0.784542	UA	0.861595	PPM1D	0.847906
56	RET	0.78376	AST	0.861178	MO	0.847489
57	NE	0.781722	IRF	0.860237	WBC	0.847101
58	MO	0.781981	TBIL	0.856237	BA	0.847121

## Sheet: SupTab7
Supplementary Table 7: Ranked harzard ratios used in each of the final MN prediction models
AML model			MDS model			MPN model
vaf	90.879		vaf	40.2948		vaf	23.5245
IDH2	15.0161		U2AF1	30.7393		JAK2	12.8712
DNMT3A_R882	12.1714		SF3B1	19.9863		SRSF2	10.0698
SRSF2	5.86624		SRSF2	16.0388		SF3B1	8.87457
ASXL1	3.2013		ASXL1	3.49376		IDH2	4.55904
TET2	2.76943		IDH2	3.36816		CALR	3.52275
sex	1.57762		TP53	2.42602		PLT	1.62627
age	1.4502		age	2.12219		HGB	1.51279
DNMT3A_other	1.38855		TET2	2.09516		DNMT3A_R882	1.48577
MCV	1.27718		sex	1.90942		age	1.3061
RDW	1.19952		JAK2	1.40136		TET2	1.12975
CYS	1.16873		MCV	1.36816		CYS	1.12834
SF3B1	1.07934		DNMT3A_R882	1.31771		GGT	1.12752
VITD	1.05648		bmi	1.18336		MPV	1.11008
TRIG	0.945483		PDW	1.18334		IGF1	0.870122
CRE	0.873722		RDW	1.12483		DNMT3A_other	0.860549
HGB	0.847171		ALP	1.08541		CHOL	0.81514
			DNMT3A_other	1.04667		sex	0.760701
			RET	1.04416		ASXL1	0.0805355
			VITD	0.933177
			CHOL	0.913592
			NE	0.768771
			HGB	0.615734

## Sheet: SupTab8
Supplementary Table 8: Validation of AML and MDS models on the Leeds CCUS cohort
	5y_AML	5y_MDS	5y_MPN	5y_AnyMN	Follow-up/censoring_days	diagnosis	DNMT3A	SRSF2	SF3B1	IDH2	TET2	ASXL1	JAK2	TP53	U2AF1	MPL	CALR	vaf	HGB	MCV	PLT	age	sex
HMDS_10022	0.0054	0.0642	0.0053	0.0742	1993	-	0	0	0	0	1	0	0	0	0	0	0	0.453	12.8	79.4	110	69	F
HMDS_10033	0.0194	0.6732	0.0005	0.6797	1457	-	0	0	0	0	1	0	0	0	0	0	0	0.055	10	105.9	116	79	M
HMDS_10039	0.011	0.0136	0.0002	0.0246	1988	-	1	0	0	0	0	0	0	0	0	0	0	0	10.8	88.5	140	58	M
HMDS_10070	0.0074	0.1105	0.0008	0.1178	1980	-	0	0	0	0	0	1	0	0	0	0	0	0.055	10.5	92.1	242	73	M
HMDS_10076	0.0043	0.108	0.0006	0.1124	629	-	0	0	0	0	0	0	0	0	0	0	0	0	11.5	101.6	148	80	M
HMDS_10081	0.144	0.3326	0.0054	0.4318	1975	-	1	0	0	0	1	0	0	0	0	0	0	0.283	12.7	94.4	127	80	F
HMDS_10092	0.0125	0.2533	0.0075	0.2682	1973	-	0	0	0	0	1	0	0	0	0	0	0	0.464	10.9	86.5	197	71	F
HMDS_10095	0.021	0.1552	0.0123	0.1831	1973	-	0	0	0	0	1	0	0	0	0	0	0	0.474	12.8	100	222	64	F
HMDS_10104	0.0078	0.6652	0.0075	0.6703	1968	-	0	0	1	0	0	0	0	0	0	0	0	0.114	12.6	95.2	75	81	M
HMDS_10120	0.0196	0.4463	0.0008	0.4576	420	-	0	0	0	0	1	0	0	0	0	0	0	0.292	10.4	100	81	67	M
HMDS_10121	0.0988	0.9767	0.0464	0.98	1966	-	0	1	0	0	1	0	0	0	0	0	0	0.369	14.3	99	57	76	M
HMDS_10124	0.0116	0.4366	0.0014	0.4439	1126	MDS	0	0	0	0	1	0	0	0	0	0	0	0.216	8.7	93.7	242	67	M
HMDS_10131	0.0536	0.1769	0.002	0.2226	1961	MDS	1	1	0	0	0	0	0	0	0	0	0	0	10.2	85.2	32	69	F
HMDS_10132	0.0034	0.0095	0.0057	0.0185	287	-	0	1	0	0	0	0	0	0	0	0	0	0	14.3	96.5	122	53	F
HMDS_10142	0.0031	0.0337	0.0009	0.0376	1959	-	0	0	0	0	0	0	0	1	0	0	0	0	14.3	109	171	65	M
HMDS_10154	0.001	0.0063	0.0009	0.0082	272	AML	0	0	0	0	0	0	0	0	0	0	0	0	13.9	91.1	177	67	M
HMDS_10164	0.0078	0.2859	0.0009	0.2921	1293	-	0	0	0	0	0	0	0	0	0	0	0	0	9.7	106.8	254	80	M
HMDS_10172	0.4647	1	0.0928	1	1946	-	0	1	0	0	1	0	0	0	0	0	0	0.61	13.2	107.6	31	80	M
HMDS_10181	0.003	0.0267	0.0005	0.0301	1396	-	0	0	0	0	1	0	0	0	0	0	0	0.055	14.2	92.8	31	67	M
HMDS_10185	0.368	1	0.1489	1	224	AML	0	1	0	0	1	0	0	0	0	0	0	0.602	9.7	95.7	190	84	M
HMDS_10193	0.1042	0.9997	0.0018	0.9997	1390	-	1	0	0	0	0	0	0	0	1	0	0	0.209	11.7	100.6	133	80	M
HMDS_10199	0.3169	0.7792	0.0413	0.8554	1940	-	1	0	0	0	1	0	0	0	0	0	0	0.527	13.3	91.7	190	87	F
HMDS_10209	0.1185	0.9999	0.0448	0.9999	1353	MDS	0	1	0	0	1	0	0	0	0	0	0	0.392	11.6	95.5	70	83	F
HMDS_10210	0.0035	0.217	0.0009	0.2204	1435	-	0	0	0	0	0	0	0	0	0	0	0	0	8.2	93.5	304	79	M
HMDS_10213	0.0135	0.5848	0.0061	0.5929	226	-	0	1	0	0	0	0	0	0	0	0	0	0	10.5	94.8	168	77	M
HMDS_10237	0.0022	0.0141	0.0032	0.0194	1929	-	0	0	0	0	1	0	0	0	0	0	0	0	14.5	91.6	219	73	F
HMDS_10275	0.0057	0.0026	0.0006	0.0089	1918	-	1	0	0	0	0	0	0	0	0	0	0	0	14.9	83.6	30	70	F
HMDS_10288	0.0042	0.0596	0.0005	0.064	1908	-	0	0	0	0	1	0	0	0	0	0	0	0	12.7	96.7	109	69	M
HMDS_10307	0.0456	0.7314	0.001	0.7439	1878	MDS	0	0	0	0	1	1	0	0	0	0	0	0.237	11.2	95.2	90	78	M
HMDS_10309	0.0071	0.9999	0.0017	0.9999	1911	-	0	0	0	0	0	0	0	0	1	0	0	0.177	9.5	93.4	167	91	F
HMDS_10316	0.0529	0.0456	0.0239	0.1177	1909	-	1	0	0	0	0	0	0	0	0	0	0	0.378	14.4	91.9	262	75	F
HMDS_10319	0.0032	0.0501	0.0006	0.0537	1908	-	0	0	0	0	1	0	0	0	0	0	0	0.072	11.9	88.4	66	74	F
HMDS_10336	0.0862	1	0.0324	1	544	MDS	0	1	0	0	1	0	0	0	0	0	0	0.278	10.4	90.2	142	86	M
HMDS_10345	0.2513	0.7036	0.0386	0.7867	768	-	0	0	0	1	0	0	0	0	0	0	0	0.459	11.3	95.8	206	78	F
HMDS_10347	0.0884	0.998	0.0323	0.9982	1894	-	0	1	0	0	1	0	0	0	0	0	0	0.444	10.9	90.1	53	77	F
HMDS_10381	0.0087	0.2059	0.0014	0.2139	1890	-	0	0	0	0	1	0	0	0	0	0	0	0.239	13.2	90.8	39	78	M
HMDS_10395	0.0199	0.02	0.0135	0.0525	1889	-	0	0	0	1	0	0	0	0	0	0	0	0.29	15.9	77.5	97	67	M
HMDS_10402	0.0126	0.9976	0.0016	0.9976	1541	-	0	0	0	0	1	0	0	0	1	0	0	0.145	13.5	100.5	86	80	M
HMDS_10405	0.0364	0.9965	0.002	0.9966	150	-	0	0	0	0	1	0	0	0	0	0	0	0.164	8.4	102.9	238	86	M
HMDS_10410	0.0072	0.9817	0.0019	0.9819	733	MDS	0	0	0	0	1	0	0	0	1	0	0	0.358	11.4	83.5	111	68	M
HMDS_10429	0.0136	0.033	0.0008	0.0469	1876	-	1	0	0	0	0	0	0	0	0	0	0	0	10.8	84.9	155	78	F
HMDS_10444	0.0188	1	0.0039	1	419	-	0	0	0	0	0	1	0	0	1	0	0	0.401	10.4	82	203	83	M
HMDS_10445	0.2901	1	0.269	1	1574	-	0	1	1	0	0	0	0	0	0	0	0	0.471	9.7	103.7	137	77	M
HMDS_10454	0.0118	0.3046	0.0017	0.314	39	-	0	0	0	0	1	0	0	0	0	0	0	0.159	11.3	98.5	189	73	M
HMDS_10458	0.0101	0.0553	0.0184	0.082	1870	-	0	0	0	0	1	0	0	0	0	0	0	0.368	15.5	96	202	72	F
HMDS_10480	0.0028	0.3244	0.0002	0.3264	1253	-	0	0	0	0	0	0	0	1	0	0	0	0	8.6	92.2	110	77	M
HMDS_10491	0.0335	1	0.001	1	1523	MDS	0	0	0	0	1	0	0	0	1	0	0	0.228	8.5	106.3	197	70	M
HMDS_10510	0.0035	0.082	0.0002	0.0854	364	-	0	0	0	0	0	0	0	0	0	0	0	0	9.3	99.3	85	77	F
HMDS_10518	0.0094	0.0023	0.0013	0.013	1859	-	1	0	0	0	0	0	0	0	0	0	0	0	14.1	95.5	208	57	F
HMDS_10537	0.0009	0.001	0.0001	0.002	1853	-	0	0	0	0	0	1	0	0	0	0	0	0	14.8	84.8	2	49	M
HMDS_10594	0.024	0.0277	0.0024	0.0533	1838	-	1	0	0	0	0	0	0	0	0	0	0	0	11.6	97.7	298	71	F
HMDS_10604	0.055	0.4858	0.0008	0.5145	64	MDS	0	0	0	0	1	1	0	0	0	0	0	0.223	10.6	104.1	88	71	F
HMDS_10605	0.2807	1	0.0037	1	62	-	0	0	0	0	1	0	0	0	0	0	0	0.496	8.9	120.8	154	78	M
HMDS_10627	0.0164	0.0641	0.0016	0.0809	60	-	0	0	0	0	0	1	0	0	0	0	0	0.455	12.3	92.8	67	64	F
HMDS_10631	0.0268	0.9686	0.0555	0.9711	126	MDS	0	0	1	0	0	0	0	0	0	0	0	0.414	9.5	99.3	276	71	F
HMDS_10634	0.0199	0.7	0.0005	0.7061	485	-	0	0	0	0	1	0	0	0	0	0	0	0.127	10.9	102	35	83	M
HMDS_10675	0.0614	0.4952	0.004	0.5281	521	MDS	0	1	0	0	0	1	0	0	0	0	0	0.238	12.3	98.5	27	62	M
HMDS_10688	0.1026	0.1947	0.0398	0.3061	985	-	0	0	0	1	0	0	0	0	0	0	0	0.518	13	84.7	151	72	F
HMDS_10692	0.0044	0.0015	0.0003	0.0062	1805	-	1	0	0	0	0	0	0	0	0	0	0	0	14.7	83.8	65	55	M
HMDS_10700	0.0308	0.0502	0.0004	0.0798	1799	-	1	0	0	0	0	0	0	0	0	0	0	0	11.4	98.5	73	76	F
HMDS_10764	0.0796	1	0.031	1	656	-	0	1	0	0	1	0	0	0	0	0	0	0.492	10.8	82.3	47	78	M
HMDS_10773	0.069	0.3419	0.0028	0.389	935	-	1	0	0	0	0	0	0	0	0	0	0	0	9.9	100.7	284	90	F
HMDS_10785	0.0093	0.6392	0.0008	0.6428	395	-	0	0	0	0	1	0	0	0	0	0	0	0.145	10.3	86.8	71	88	M
HMDS_10786	0.1045	1	0.0391	1	1777	-	0	1	0	0	1	0	0	1	0	0	0	0.077	9.1	106	302	83	F
HMDS_10865	0.2405	1	0.0817	1	998	-	0	1	0	0	1	0	0	0	0	0	0	0.501	10.6	97.5	104	86	F
HMDS_10870	0.0146	0.4285	0.0011	0.4375	1756	-	0	0	0	0	1	0	0	0	0	0	0	0	10.4	107.4	236	75	M
HMDS_10871	0.0092	0.3447	0.0019	0.352	1204	MDS	0	0	0	0	1	0	0	0	0	0	0	0.251	11	88.1	144	76	M
HMDS_10881	0.0501	0.9812	0.0079	0.9823	965	-	0	0	0	0	1	0	0	0	0	0	0	0.535	10.5	94.4	163	80	M
HMDS_10884	0.7189	1	0.1834	1	1120	-	0	1	0	0	1	0	0	0	0	0	0	0.739	10.6	104.3	115	84	M
HMDS_10886	0.0999	0.9918	0.1784	0.9939	760	MDS	0	1	0	0	1	0	0	0	0	0	0	0.638	13.8	84.2	45	82	F
HMDS_10887	0.0037	0.0257	0.0015	0.0308	1748	-	0	0	0	0	1	0	0	0	0	0	0	0.132	13.1	93.3	136	66	F
HMDS_10888	0.0411	0.2305	0.0007	0.2626	1748	-	1	0	0	0	0	0	0	0	0	0	0	0	10.5	94.1	145	84	M
HMDS_10904	0.5476	1	0.5425	1	1747	-	0	1	0	0	1	0	0	0	0	0	0	0.987	12.2	87.8	96	83	M
HMDS_10920	0.1114	0.8006	0.0159	0.8256	1743	-	0	0	0	0	1	1	0	0	0	0	0	0.779	13.2	87.4	106	69	M
HMDS_10924	0.0466	0.9959	0.0953	0.9965	611	-	0	1	0	0	0	0	0	0	0	0	0	0.23	9.6	97.3	392	80	M
HMDS_10927	0.3459	0.9992	0.005	0.9995	1736	-	1	0	0	0	0	0	0	0	0	0	0	0.352	8.5	102.6	245	88	M
HMDS_10934	0.0014	0.0329	0.0003	0.0345	440	-	0	0	0	0	0	0	0	0	0	0	0	0	9.8	89.1	164	68	M
HMDS_10936	0.0379	0.914	0.0221	0.9191	748	MDS	0	1	0	0	1	0	0	0	0	0	0	0.217	12.7	89.4	91	78	M
HMDS_10940	0.0089	0.047	0.0004	0.0559	456	-	0	0	0	0	0	1	0	0	0	0	0	0.108	13.1	98.9	74	68	M
HMDS_10946	0.0483	0.1126	0.0002	0.1556	1734	-	1	0	0	0	0	0	0	0	0	0	0	0	9.8	104	124	66	M
HMDS_10948	0.0218	0.4388	0.0001	0.4511	331	MDS	0	0	0	0	0	1	0	0	0	0	0	0.051	9.1	103.8	56	76	M
HMDS_10956	0.0098	0.1316	0.0545	0.187	848	MDS	0	1	0	0	0	0	0	0	0	0	0	0.389	13.1	83	222	59	M
HMDS_10964	0.1416	1	0.003	1	643	-	0	0	0	1	0	0	0	0	1	0	0	0.323	10.2	92.6	12	77	F
HMDS_10970	0.0005	0.0028	0.0016	0.0049	1728	-	0	0	0	0	0	0	0	0	0	0	0	0	13.3	82	228	70	F
HMDS_10972	0.0517	0.8051	0.0052	0.8161	1728	-	0	1	0	0	0	0	0	0	0	0	0	0.209	11.3	108.7	52	68	M
HMDS_10996	0.0159	0.2817	0.0001	0.2932	118	MDS	0	0	0	0	0	1	0	0	0	0	0	0	9.2	103.7	105	73	M
HMDS_11003	0.0126	0.0169	0.0001	0.0294	1071	-	1	0	0	0	0	0	0	0	0	0	0	0	8.4	89.9	46	57	F
HMDS_11026	0.045	1	0.002	1	1350	MDS	0	0	0	0	0	1	0	0	1	0	0	0.428	9.8	95.4	165	76	M
HMDS_11035	0.0767	0.7374	0.0609	0.7723	1714	-	0	0	0	0	1	0	0	0	0	0	0	0.931	14.8	91.4	100	71	M
HMDS_11036	0.0165	0.3269	0.0325	0.3595	856	-	0	0	0	0	1	0	0	0	0	0	0	0.468	9.7	90.6	433	66	F
HMDS_11044	0.0139	0.3429	0.0048	0.3551	1712	-	0	0	0	0	1	0	0	0	0	0	0	0.261	10.6	96.6	302	68	M
HMDS_11076	0.0112	0.1655	0.0144	0.1867	1700	-	0	1	0	0	1	0	0	0	0	0	0	0.185	15	83.6	38	66	M
HMDS_11093	0.233	0.9989	0.0259	0.9992	1694	-	0	1	0	0	1	1	0	0	0	0	0	0.311	13.3	98.7	85	74	M
HMDS_11103	0.0027	0.061	0.0013	0.0648	1693	-	0	0	0	0	1	0	0	0	0	0	0	0	12.4	86.4	132	83	F
HMDS_11132	0.2211	1	0.0049	1	1684	-	1	0	0	0	0	0	0	0	1	0	0	0.313	10.7	101	194	88	M
HMDS_11148	0.0083	0.3562	0.0065	0.3657	1683	-	0	0	0	0	1	0	0	0	0	0	0	0.248	9.1	85.7	321	78	F
HMDS_11152	0.0014	0.2331	0.0053	0.2382	143	-	0	0	0	0	0	0	0	1	0	0	0	0	7.5	80.4	554	76	M
HMDS_11166	0.0076	0.4408	0.0004	0.4453	198	MDS	0	0	0	0	0	0	0	0	0	0	0	0	8.9	102.7	155	85	M
HMDS_11182	0.0395	0.0824	0.0012	0.1197	1666	-	1	0	0	0	0	0	0	1	0	0	0	0	12.4	106.2	189	71	F
HMDS_11192	0.0015	0.0747	0.0001	0.0762	1672	-	0	0	0	0	0	0	0	0	0	0	0	0	8.6	82.8	30	84	F
HMDS_11215	0.0317	0.8228	0.0162	0.8312	662	-	0	1	0	0	1	0	0	0	0	0	0	0.294	11.9	85.3	76	70	M
HMDS_11224	0.043	0.2239	0.0009	0.2579	1092	-	1	0	0	0	0	0	0	0	0	0	0	0	9.7	95.8	236	79	M
HMDS_11225	0.0025	0.4124	0.0012	0.4146	1660	-	0	0	0	0	0	0	0	0	1	0	0	0.166	11.7	92.6	147	72	F
HMDS_11239	0.0016	0.0147	0.0004	0.0167	1660	-	0	0	0	0	0	0	0	1	0	0	0	0	12.9	101.8	104	63	F
HMDS_11245	0.0267	0.8385	0.0109	0.8445	1660	-	0	0	0	0	1	0	0	0	0	0	0	0.411	12	91.6	191	86	M
HMDS_11251	0.0384	0.2761	0.0004	0.3042	1658	-	1	0	0	0	0	0	0	0	0	0	0	0	9.4	91.7	116	83	M
HMDS_11260	0.0865	0.5958	0.0003	0.6309	1656	-	1	0	0	0	1	0	0	0	0	0	0	0	6.7	94.7	217	67	M
HMDS_11267	0.0159	0.0971	0.0023	0.1135	1652	-	0	0	0	0	0	1	0	0	0	0	0	0.458	13.1	89.5	100	66	M
HMDS_11269	0.3728	1	0.1757	1	470	MDS	0	1	0	0	1	0	0	0	0	0	0	0.89	11.8	92.1	64	68	M
HMDS_11287	0.0036	0.061	0.0002	0.0646	341	-	0	0	0	0	0	1	0	0	0	0	0	0.084	9.7	81.1	125	69	M
HMDS_11291	0.0058	0.2499	0.009	0.261	1011	-	0	1	0	0	0	0	0	0	0	0	0	0	12.7	84.2	120	82	M
HMDS_11293	0.0017	0.0214	0.0008	0.0238	1646	-	0	0	0	0	0	0	0	1	0	0	0	0	11.3	100.3	252	61	F
HMDS_11294	0.0867	0.7841	0.0013	0.8031	605	-	1	0	0	0	0	0	0	0	0	0	0	0.235	8.4	87.4	155	87	M
HMDS_11368	0.0116	0.8211	0.0083	0.8246	1629	-	0	0	1	0	0	0	0	0	0	0	0	0.134	9.4	99.6	177	76	F
HMDS_11383	0.0042	0.0823	0.0008	0.0869	848	-	0	0	0	0	0	1	0	0	0	0	0	0	12.4	84.1	156	86	M
HMDS_11391	0.0189	0.0418	0.002	0.0618	1621	-	1	0	0	0	0	0	0	0	0	0	0	0	13.7	89.5	186	82	M
HMDS_11406	0.0127	0.6143	0.0004	0.6194	522	-	0	0	0	0	1	0	0	0	0	0	0	0.094	9.4	95.5	2	88	F
HMDS_11445	0.0634	0.9778	0.0173	0.9796	529	MDS	0	1	0	0	1	0	0	0	0	0	0	0.286	12	94.4	71	73	M
HMDS_11451	0.1238	1	0.1265	1	181	MDS	0	1	1	0	0	0	0	0	0	0	0	0.341	11.8	105.2	80	68	M
HMDS_11459	0.0014	0.0406	0.0002	0.0421	94	-	0	0	0	0	0	0	0	1	0	0	0	0	11	92.2	61	72	F
HMDS_11477	0.0193	0.0721	0.0009	0.0908	1034	-	1	0	0	0	0	0	0	0	0	0	0	0	11.1	87.3	195	78	M
HMDS_11483	0.1637	0.4888	0.054	0.5956	1601	-	0	0	0	1	0	0	0	0	0	0	0	0.462	13.3	88.9	148	85	F
HMDS_11509	0.0005	0.0012	0.001	0.0027	1594	-	0	0	0	0	0	0	0	0	0	0	0	0	14.1	88.3	259	52	M
HMDS_11518	0.0042	0.112	0.0009	0.1165	1590	-	0	0	0	0	1	0	0	0	0	0	0	0	12.2	90.6	77	86	F
HMDS_11524	0.0323	0.0574	0.0005	0.0883	829	-	1	0	0	0	0	0	0	0	0	0	0	0	11.3	98.5	98	77	F
HMDS_11542	0.054	1	0.0267	1	1414	-	0	0	1	0	1	0	0	0	0	0	0	0.306	11.9	96.9	85	86	M
HMDS_11566	0.0087	0.3389	0.0044	0.3475	808	-	0	1	0	0	1	0	0	0	0	0	0	0	12.6	81.8	36	74	M
HMDS_11589	0.1325	0.7719	0.002	0.8025	748	-	0	0	0	1	0	0	0	0	0	0	0	0.07	10.2	99	97	83	M
HMDS_11592	0.0516	0.0765	0.0003	0.1244	1568	-	1	0	0	0	0	0	0	0	0	0	0	0	10.9	106.5	79	73	F
HMDS_11626	0.0097	0.2534	0.0034	0.2632	1560	-	0	0	0	0	1	0	0	0	0	0	0	0.321	12.4	88.1	137	75	M
HMDS_11641	0.0035	0.0566	0.0023	0.0621	1554	-	0	0	0	0	1	0	0	0	0	0	0	0	14.4	90.8	110	88	F
HMDS_11643	0.0073	0.0584	0.0058	0.0707	1554	-	0	0	0	0	1	0	0	0	0	0	0	0.514	13.4	83.5	87	65	F
HMDS_11663	0.034	0.8218	0.0341	0.8337	403	MDS	0	1	0	0	1	0	0	0	0	0	0	0.33	13.9	83.9	44	78	M
HMDS_11697	0.0501	0.1716	0.0007	0.2137	1541	-	1	0	0	0	0	0	0	0	0	0	0	0	10.3	101	196	75	M
HMDS_11702	0.0266	0.2639	0.0446	0.3154	1204	-	0	1	0	0	1	0	0	0	0	0	0	0.384	14.4	87.8	66	65	F
HMDS_11733	0.0287	0.2145	0.0005	0.2374	839	-	1	0	0	0	0	0	0	0	0	0	0	0	9.7	87.6	134	84	M
HMDS_11751	0.2177	1	0.0406	1	850	AML	0	1	0	0	1	0	0	0	0	0	0	0.496	11.3	98.2	61	78	M
HMDS_11798	0.1604	0.9999	0.0277	0.9999	183	MDS	0	0	0	0	1	0	0	0	0	0	0	0.97	11.6	92.9	69	75	M
HMDS_11802	0.1031	0.3316	0.0017	0.4015	271	MDS	1	0	0	0	0	0	0	0	0	0	0	0.225	9.3	100	181	77	F
HMDS_11809	0.0175	0.4311	0.0053	0.444	1517	-	0	0	0	0	1	0	0	0	0	0	0	0.404	13.3	91.1	94	80	M
HMDS_11811	0.0543	0.9959	0.1221	0.9966	1358	MPN	0	1	0	0	1	0	0	0	0	0	0	0.616	12.9	72.8	72	80	M
HMDS_11837	0.0182	0.0654	0.0005	0.0829	686	-	1	0	0	0	0	0	0	0	0	0	0	0	12.3	86.1	65	83	M
HMDS_11844	0.0429	0.7503	0.0415	0.7709	317	MDS	0	1	0	0	1	0	0	0	0	0	0	0.207	14.9	95.5	101	78	M
HMDS_11856	0.0487	0.8261	0.0001	0.8346	1503	-	0	0	0	0	0	1	0	0	0	0	0	0.095	7.4	111.5	12	73	M
HMDS_11878	0.7954	1	0.3379	1	270	MDS	0	1	0	1	0	0	0	0	0	0	0	0.5	10.3	88.7	205	81	M
HMDS_11890	0.0009	0.0048	0.0008	0.0065	1495	-	0	0	0	0	1	0	0	0	0	0	0	0	14.9	81.8	48	70	F
HMDS_11894	0.0233	0.9642	0.0683	0.9674	1491	-	0	0	1	0	0	0	0	0	0	0	0	0.331	10.6	99.7	273	79	F
HMDS_11910	0.0095	0.0827	0.0029	0.094	1489	-	0	0	0	0	1	0	0	0	0	0	0	0.388	13.2	92.1	64	68	F
HMDS_11921	0.0363	1	0.0018	1	932	-	0	0	0	0	1	0	0	0	1	0	0	0.233	10.7	101.7	99	89	M
HMDS_11923	0.512	0.9999	0.0013	1	119	AML	1	0	0	0	0	0	0	0	0	0	0	0.478	6.9	106.4	125	76	M
HMDS_11928	0.0047	0.1054	0.0008	0.1103	1471	-	0	0	0	0	0	0	0	0	0	0	0	0	11.2	103.7	204	77	M
HMDS_11933	0.0117	0.598	0.0037	0.6042	1140	AML	0	0	0	0	0	0	0	0	0	0	0	0.363	9.9	91.2	199	85	M
HMDS_11946	0.0009	0.0006	0	0.0015	1477	-	0	0	0	0	0	1	0	0	0	0	0	0	11.1	90.6	51	31	F
HMDS_11949	0.0046	0.0435	0.0167	0.0638	968	-	0	0	0	0	0	0	0	0	0	0	0	0	10.4	109.6	609	68	F
HMDS_11952	0.0054	0.1245	0.0001	0.1293	1477	-	0	0	0	0	1	0	0	0	0	0	0	0.435	5.1	81.3	97	34	M
HMDS_11970	0.0021	0.0402	0.0009	0.0431	1475	-	0	0	0	0	1	0	0	0	0	0	0	0	13.2	84.7	125	75	M
HMDS_11972	0.0253	0.6686	0.0031	0.678	1474	-	0	0	0	0	1	0	0	0	0	0	0	0.444	11.5	91.8	19	85	F
HMDS_12005	0.0156	1	0.0016	1	393	MDS	0	0	0	0	0	0	0	0	1	0	0	0.448	9.2	90.1	85	84	M
HMDS_12022	0.012	0.0455	0.0002	0.0571	940	-	1	0	0	0	0	0	0	1	0	0	0	0	11.1	87.9	81	63	M
HMDS_12069	0.0169	0.5943	0.03	0.6131	1448	-	0	1	0	0	0	0	0	0	0	0	0	0.42	10	80.8	206	65	M
HMDS_12070	0.04	0.1526	0.0002	0.1867	378	-	1	0	0	0	0	0	0	0	0	0	0	0	11.5	96.4	5	82	M
HMDS_12080	0.023	0.8456	0.0037	0.8497	1350	-	0	0	0	0	1	0	0	0	0	0	0	0.437	9.9	88.4	155	78	M
HMDS_12122	0.0145	1	0.0016	1	1434	-	0	0	0	0	0	0	0	0	1	0	0	0.403	11.2	94.4	37	85	M
HMDS_12123	0.0144	0.0137	0.0008	0.0287	1433	-	1	0	0	0	0	0	0	0	0	0	0	0	9.7	93.5	296	58	F
HMDS_12135	0.0003	0.0004	0.0003	0.001	1428	-	0	0	0	0	0	0	0	0	0	0	0	0	13.5	88.8	126	46	F
HMDS_12144	0.0069	0.0893	0.0003	0.0959	294	-	0	0	0	0	0	1	0	0	0	0	0	0.053	9.8	91.8	118	76	F
HMDS_12146	0.2624	1	0.0314	1	1427	-	1	0	0	0	0	0	0	0	1	0	0	0.47	8.8	95.6	425	81	M
HMDS_12155	0.0705	0.9422	0.0466	0.9488	1425	-	0	1	0	0	1	0	0	0	0	0	0	0.483	13.3	89.2	57	70	M
HMDS_12162	0.3902	1	0.0022	1	277	AML	1	0	0	0	0	0	0	0	1	0	0	0.318	8.9	112.6	206	77	M
HMDS_12167	0.0742	1	0.0006	1	522	-	0	0	0	0	1	1	0	0	1	0	0	0.24	8.6	101.2	86	77	F
HMDS_12172	0.0049	0.8835	0.0103	0.8853	512	-	0	0	1	0	0	0	0	0	0	0	0	0.086	8.9	83.6	247	81	M
HMDS_12210	0.0069	0.1675	0.0113	0.1826	1407	-	0	1	0	0	0	0	0	0	0	0	0	0	14.9	90	71	83	M
HMDS_12234	0.5348	0.9976	0.1349	0.999	578	-	0	1	0	1	0	0	0	0	0	0	0	0.514	13.3	85.8	4	75	M
HMDS_12239	0.0141	0.7851	0.0029	0.7887	46	-	0	1	0	0	0	0	0	0	0	0	0	0	8.8	91.2	66	86	F
HMDS_12240	0.0169	1	0.0014	1	1012	MDS	0	0	0	0	1	0	0	0	1	0	0	0.171	10.7	99.1	100	85	F
HMDS_12257	0.0168	0.0171	0.0009	0.0345	1397	-	1	0	0	0	0	0	0	0	0	0	0	0	11.3	94.1	213	67	F
HMDS_12258	0.5565	1	0.4815	1	1397	-	0	1	0	0	1	0	0	0	0	0	0	0.987	11	91.1	107	79	F
HMDS_12309	0.2776	0.9999	0.055	0.9999	252	MDS	0	1	0	0	1	1	0	0	0	0	0	0.501	13.3	91.5	75	74	M
HMDS_12381	0.0507	0.3562	0.0005	0.3891	1292	-	1	0	0	0	0	0	0	0	0	0	0	0	8.6	95.8	190	80	M
HMDS_12385	0.0213	0.1037	0.0002	0.123	1351	-	1	0	0	0	0	0	0	0	0	0	0	0	9.3	86.2	12	83	F
HMDS_12386	0.1641	1	0.1598	1	1352	-	0	1	0	0	1	0	0	0	0	0	0	0.687	13	86.1	70	79	M
HMDS_12388	0.0153	0.2553	0.0099	0.274	1341	-	0	1	0	0	0	0	0	0	0	0	0	0	10.9	104.3	224	69	F
HMDS_12409	0.0278	0.8701	0.0036	0.8742	364	MDS	0	1	0	0	0	1	0	0	0	0	0	0.11	10.3	80.2	50	83	M
HMDS_12421	0.0234	0.9964	0.0044	0.9965	230	-	0	0	1	0	1	0	0	0	0	0	0	0.087	10.9	99.7	66	76	M
HMDS_12429	0.0108	0.7314	0.0004	0.7344	468	-	0	0	0	0	1	0	0	0	0	0	0	0.078	9.7	91.5	45	88	M
HMDS_12431	0.3827	0.4293	0.1609	0.7044	1343	-	1	1	0	0	1	0	0	0	0	0	0	0.45	14.7	91.1	168	62	F
HMDS_12486	0.0127	0.1017	0.0008	0.1138	1329	-	0	0	0	0	1	1	0	0	0	0	0	0.265	13.4	84.7	32	67	M
HMDS_12491	0.1163	1	0.0467	1	927	-	0	1	0	0	1	0	0	0	0	0	0	0.453	10.1	89.4	91	83	F
HMDS_12501	0.0012	0.0775	0.0001	0.0787	525	-	0	0	0	0	0	0	0	1	0	0	0	0	9	86.4	57	66	M
HMDS_12510	0.0193	0.0315	0.0006	0.0508	621	-	1	0	0	0	0	0	0	0	0	0	0	0	12.4	91.6	57	80	F
HMDS_12523	0.0079	0.0899	0.0108	0.1068	1320	-	0	0	0	0	1	0	0	0	0	0	0	0.302	12.9	91.5	258	72	F
HMDS_12540	0.0046	0.0869	0.0015	0.0925	1314	-	0	0	0	0	1	0	0	0	0	0	0	0.152	12.4	88.9	153	70	M
HMDS_12545	0.0061	0.303	0.0005	0.3076	1313	-	0	0	0	0	0	0	0	0	0	0	0	0	9.8	101.1	151	85	M
HMDS_12563	0.0052	0.0375	0.001	0.0435	1307	-	0	0	0	0	0	1	0	0	0	0	0	0.154	13.9	86.9	97	75	M
HMDS_12606	0.0033	0.7355	0.0005	0.7365	1289	-	0	0	0	0	0	0	0	0	1	0	0	0.08	11.3	96.7	132	73	M
HMDS_12611	0.0393	0.0557	0.0027	0.0953	1293	-	1	0	0	0	1	0	0	0	0	0	0	0.227	14.1	84	118	67	M
HMDS_12613	0.006	0.0584	0.0073	0.0709	1293	-	0	1	0	0	0	0	0	0	0	0	0	0	15	95.5	85	68	M
HMDS_12659	0.08	0.9839	0.0093	0.9853	291	-	0	0	0	0	1	0	0	0	0	0	0	0.452	11.1	107.6	217	78	M
HMDS_12670	0.0063	0.0687	0.0045	0.0787	1278	-	0	0	0	0	1	0	0	0	0	0	0	0.399	13.3	84.5	93	71	F
HMDS_12674	0.8976	1	0.2909	1	503	AML	0	1	0	0	1	0	0	0	0	0	0	0.932	10.8	104.6	87	80	M
HMDS_12713	0.0151	0.9365	0.0039	0.9377	260	-	0	0	1	0	0	0	0	0	0	0	0	0.08	11.4	104.2	55	81	M
HMDS_12721	0.0318	0.3051	0.0076	0.3323	1142	MDS	0	0	0	0	1	0	0	0	0	0	0	0.592	13.6	98.5	106	63	M
HMDS_12725	0.0143	0.9493	0.0059	0.9503	1261	-	0	0	1	0	0	0	0	0	0	0	0	0.055	10.9	103.9	132	81	M
HMDS_12729	0.0172	0.3491	0.0025	0.3619	1260	-	0	1	0	0	0	0	0	0	0	0	0	0.083	8	103.2	228	49	M

## Sheet: SupTab9
Supplementary Table 9: Validation of MDS model on the Pavia CCUS cohort
ID	15-year_MDS_probability	Time_to_diagnosis/months	Diagnosis	DNMT3A	SRSF2	SF3B1	IDH2	TP53	TET2	ASXL1	U2AF1	JAK2	MPL	CALR	PLT	HGB	MCV	MO	NE	Age	Sex
PV-10018	0.0976	26	MDS	0	0	0	0	0	0	0	0	0	0	0	208	11	109	0.4	2.3	72.3	Male
PV-10021	0.0167	NA	-	0	0	0	0	0	0	0	0	0	0	0	250	11.6	97	0.59	4.23	71.6	Female
PV-10023	0	NA	-	0	0	0	0	0	0	0	0	0	0	0	245	15.5	90	0	1.05	17.9	Male
PV-10025	0.0941	NA	-	0	0	0	0	0	2	0	0	0	0	0	81	13.3	102	0.14	1.64	67.7	Female
PV-10027	0.0758	NA	-	1	0	0	0	0	1	0	0	0	0	0	58	13	87	0.06	1.2	67.4	Female
PV-10028	0.0004	NA	-	0	0	0	0	0	0	0	0	0	0	0	82	11.3	0	0	1.25	83.4	Female
PV-10029	0.0035	NA	-	0	0	0	0	0	0	0	0	0	0	0	162	15.1	91	0.07	0.68	63.3	Male
PV-10031	0.0011	NA	-	1	0	0	0	0	0	0	0	0	0	0	61	15.1	78	0.94	1.82	48.5	Male
PV-10033	0.0001	NA	-	0	0	0	0	0	0	0	0	0	0	0	233	14.3	82	0.3	1.67	30.8	Male
PV-10036	0.0409	NA	-	0	0	0	0	0	0	0	0	0	0	0	20	10.2	105	0.3	1.66	54.7	Male
PV-10037	0.8931	NA	-	0	1	0	0	0	0	0	0	0	0	0	196	10.9	85	0.2	0.68	74.3	Male
PV-10038	0.235	NA	-	0	0	1	0	0	0	0	0	0	0	0	245	9.6	91	0.3	3.62	68.2	Female
PV-10040	0.057	NA	-	0	0	0	0	0	1	0	0	0	0	0	494	8.9	88	0.15	0.36	64.1	Male
PV-10042	0.0527	NA	-	0	0	0	0	0	0	0	0	0	0	0	199	11.5	100	0.32	2.28	79.6	Female
PV-10043	0.2153	74	MDS	0	0	0	0	0	0	0	1	0	0	0	107	12.7	98	0.18	1.23	40.7	Male
PV-10045	0.0121	NA	-	0	0	0	0	0	0	0	0	0	0	0	83	12.5	88	0.7	3.75	64.2	Male
PV-10047	0.0035	NA	-	1	0	0	0	0	0	0	0	0	0	0	174	12.6	77	0.39	1.76	43.7	Female
PV-10050	0.0029	NA	-	0	0	0	0	0	0	0	0	0	0	0	559	8.6	108	0.54	3.17	39.1	Male
PV-10052	0.0149	NA	-	0	0	0	0	0	0	0	0	0	0	0	32	11.4	98	0.19	1.84	60.5	Female
PV-10053	0.0595	16	MDS	0	0	0	0	0	0	0	0	0	0	0	245	12.6	113	1.11	3.89	72.6	Male
PV-10055	0.0003	NA	-	0	0	0	0	0	0	0	0	0	0	0	67	14.7	96	0.8	2.6	35.4	Female
PV-10056	0.0001	NA	-	0	0	0	0	0	0	0	0	0	0	0	261	11.2	88	0.36	3.93	24.6	Female
PV-10057	0.0001	NA	-	0	0	0	0	0	0	0	0	0	0	0	190	13.2	88	0.58	0.47	30.2	Female
PV-10059	0.0033	NA	-	0	0	0	0	0	0	0	0	0	0	0	140	16.1	88	0.63	0.95	67.8	Male
PV-10061	0.0014	NA	-	0	0	0	0	0	0	0	0	0	0	0	106	12.5	101	0.28	0.69	41.1	Female
PV-10062	0.0754	NA	-	0	0	0	0	0	1	0	0	0	0	0	185	14.5	86	0.23	2.15	69.1	Female
PV-10064	0.0005	NA	-	0	0	0	0	0	0	0	0	0	0	0	183	14.8	67	0.53	2.7	64.6	Female
PV-10068	0.0117	NA	-	0	0	0	0	0	0	0	0	0	0	0	306	8.6	89	0.2	6.1	62.4	Female
PV-10072	0.0013	NA	-	0	0	0	0	0	0	0	0	0	0	0	279	16.8	92	1.1	3.2	63.6	Male
PV-10073	0.098	NA	-	0	0	0	0	0	1	0	0	0	0	0	190	10.2	84	1.2	1.58	62.9	Male
PV-10074	0.0038	NA	-	0	0	0	0	0	0	0	0	0	0	0	232	14.5	94	0.63	2.74	69.2	Female
PV-10075	0.0304	NA	-	0	0	0	0	0	0	0	0	0	0	0	199	13.3	97	1.07	4.14	76.3	Male
PV-10076	0.0839	NA	MDS	1	0	0	0	0	0	0	0	0	0	0	95	16.1	89	1	1.32	74.7	Male
PV-10080	0.0169	NA	-	0	0	0	0	0	0	0	0	0	0	0	199	13.3	89	1.08	4.19	81.7	Female
PV-10081	0.0462	NA	-	0	0	0	0	0	0	0	0	0	0	0	124	13.1	99	0.67	2.59	75.8	Male
PV-10082	0.267	NA	-	0	0	1	0	0	0	0	0	0	0	0	208	13.6	106	0.39	2.71	66.9	Male
PV-10089	0.0001	NA	-	0	0	0	0	0	0	0	0	0	0	0	258	15.1	92	1	1.31	25.8	Male
PV-1053	0.2469	NA	MDS	0	0	0	0	0	1	0	0	0	0	0	43	10.4	94	0.19	1.49	74.5	Female
PV-1061	0.0004	NA	-	1	0	0	0	0	0	0	0	0	0	0	208	13.4	88	0	1.36	39	Female
PV-1067	0.1365	10	MDS	0	0	0	0	0	1	0	0	0	0	0	120	13.3	93	0.5	0.74	66.6	Male
PV-1071	0.0063	NA	-	0	0	0	0	0	0	0	0	0	0	0	120	12.5	105	0.4	1.9	48.5	Male
PV-1073	0.0149	161	MDS	0	0	0	0	0	2	0	0	0	0	0	180	14.6	87	0.8	1.2	58.6	Female
PV-1080	0.0314	43	MDS	0	0	0	0	0	0	0	0	0	0	0	80	12.3	102	0.2	1.19	64.8	Male
PV-1083	0.0003	NA	-	0	0	0	0	0	0	0	0	0	0	0	256	13.3	90	0.35	0.89	39.2	Female
PV-1124	0.0052	NA	-	0	0	0	0	0	2	0	0	0	0	0	185	11.9	82	0	0.7	41.7	Female
PV-1139	0.0001	NA	-	0	0	0	0	0	0	0	0	0	0	0	294	13.1	82	0.4	3.41	34.9	Female
PV-1140	0.0029	NA	-	0	0	0	0	0	0	0	0	0	0	0	114	13.1	101	0.28	1.47	44.9	Male
PV-1157	0.005	58	MDS	0	0	0	0	0	0	0	0	0	0	0	203	12.8	86	1.19	1.27	68.9	Female
PV-1158	0.0009	NA	-	0	0	0	0	0	0	0	0	0	0	0	352	13.2	95	0.6	3.5	46.6	Male
PV-1169	1	20	MDS	0	1	0	0	0	0	1	0	0	0	0	141	11.3	103	0.74	10.89	76.8	Male
PV-1174	0.004	NA	-	0	0	0	0	0	1	0	0	0	0	0	144	14.6	83	0.15	1.85	37.9	Female
PV-1175	0.0011	NA	-	0	0	0	0	0	0	0	0	0	0	0	176	14.5	88	0.34	1.5	57.8	Female
PV-1182	0.001	NA	-	0	0	0	0	0	0	0	0	0	0	0	183	12.1	93	0.25	1.64	44.5	Female
PV-1185	0.0007	NA	-	0	0	0	0	0	0	0	0	0	0	0	275	13.2	91	0.23	0.56	48.9	Female
PV-1186	0.0001	NA	-	0	0	0	0	0	0	0	0	0	0	0	168	12.4	85	0.19	1.19	24.9	Female
PV-1190	0.0009	NA	-	0	0	0	0	0	0	0	0	0	0	0	107	12.3	104	0.35	1.84	34.1	Female
PV-1192	0.0004	NA	-	0	0	0	0	0	0	0	0	0	0	0	424	11	97	0.73	2.91	29.1	Male
PV-1194	0.0012	NA	-	0	0	0	0	0	0	0	0	0	0	0	104	15.2	98	0.4	1.64	46.2	Male
PV-1195	0.0005	NA	-	0	0	0	0	0	0	0	0	0	0	0	237	11.4	86	0.43	0.91	39.1	Female
PV-1196	0.4838	NA	-	0	0	0	0	0	0	0	0	0	0	0	26	7	108	0.25	1.3	75.4	Female
PV-1200	0	NA	-	0	0	0	0	0	0	0	0	0	0	0	199	13	0	0	1.33	44.2	Female
PV-1201	0.0083	NA	-	1	0	0	0	0	0	0	0	0	0	0	156	14	89	0.3	1.93	63.6	Male
PV-1202	0.0079	NA	-	0	0	0	0	0	0	0	0	0	0	0	108	11.2	92	0.15	1.64	59.6	Female
PV-1210	0.0011	NA	-	0	0	0	0	0	0	0	0	0	0	0	241	12.1	82	0.35	1.18	54.4	Female
PV-1213	0.0054	NA	-	0	0	0	0	0	0	0	0	0	0	0	132	14.8	95	0.37	1.52	69.8	Female
PV-1214	0.0123	NA	-	0	0	0	0	0	0	0	0	0	0	0	54	13.1	82	0.4	4.49	76.2	Female
PV-1217	0.0007	NA	-	0	0	0	0	0	0	0	0	0	0	0	197	13.7	84	0.3	1.17	53.3	Female
PV-1219	0.0015	NA	-	0	0	0	0	0	0	0	0	0	0	0	192	13.2	90	0.35	2.04	55.1	Female
PV-1220	0.0002	NA	-	0	0	0	0	0	0	0	0	0	0	0	283	11.8	82	0.31	1.69	38.8	Female
PV-1221	0.0003	NA	-	0	0	0	0	0	0	0	0	0	0	0	172	13.8	86	0.45	0.9	34.1	Male
PV-1222	0.0073	118	MDS	1	0	0	0	0	0	1	0	0	0	0	82	14.5	95	0.48	2.65	47.9	Male
PV-1253	0.9999	60	AML	0	1	0	0	0	2	1	0	0	0	0	203	13.1	88	0.33	1.49	71.6	Male
PV-1254	0.0545	NA	-	1	0	0	0	0	0	0	0	0	0	0	119	11.1	92	0.18	0.61	58.2	Male
PV-1262	0.7986	54	MDS	0	1	0	0	0	2	0	0	0	0	0	156	12.8	95	0.34	1.51	55.1	Male
PV-1269	0.0003	NA	-	0	0	0	0	0	0	0	0	0	0	0	197	12.9	89	0.7	0.7	37.5	Female
PV-1303	1	10	MDS	0	1	0	1	0	0	0	0	1	0	0	318	10.4	80	4.61	7.23	72.9	Male
PV-1309	0.0003	NA	-	1	0	0	0	0	0	0	0	0	0	0	235	13.7	83	0	1.27	42.1	Female
PV-1317	0.0001	NA	-	0	0	0	0	0	0	0	0	0	0	0	62	13.5	62	0.74	7.42	33	Male
PV-1349	0.0064	21	MDS	0	0	0	0	0	0	0	0	0	0	0	195	14.7	88	2.24	5.1	71	Male
PV-1370	0.533	19	MDS	0	0	0	0	0	1	0	0	0	0	0	70	11.6	95	0.07	1.28	82.6	Male
PV-1377	0.005	NA	-	0	0	0	0	0	0	0	0	0	0	0	100	11	93	0.1	1.4	53	Female
PV-1395	0.0934	NA	-	0	0	0	0	0	0	0	0	0	0	0	156	13	103	0.13	0.98	81.8	Male
PV-1400	0.0471	NA	-	0	0	0	0	0	0	0	0	0	0	0	69	13.3	89	0.5	1.29	80.8	Male
PV-1429	0.0729	9	MDS	0	0	0	0	0	0	1	0	0	0	0	84	12.8	85	1.43	4.1	65.6	Male
PV-1449	0.4131	NA	-	0	0	0	0	0	1	1	0	0	0	0	125	13.2	90	1.65	1.38	74.5	Female
PV-1451	0.0029	11	MDS	0	0	0	0	0	0	0	0	0	0	0	88	12.8	94	0.2	1.56	46.9	Male
PV-1469	1	1	MDS	0	0	0	0	0	2	0	1	0	0	0	16	11.2	92	0.88	1.17	82.1	Male
PV-1496	0.0067	NA	-	0	0	0	0	0	0	0	0	0	0	0	40	14.2	87	0.58	6.31	64	Male
PV-1506	0.408	14	MDS	0	1	0	0	0	0	1	0	0	0	0	309	12.5	86	1.23	3.63	56.3	Male
PV-1514	0.0103	NA	-	0	0	0	0	0	0	0	0	0	0	0	128	12.2	86	0	0.85	71	Female
PV-1515	0.0006	NA	-	0	0	0	0	0	0	0	0	0	0	0	116	12.9	84	0.23	0.69	44.6	Female
PV-1517	0.0001	NA	-	0	0	0	0	0	0	0	0	0	0	0	122	13.1	86	0	2.46	25.1	Female
PV-1530	0.7766	56	MDS	0	1	0	0	0	2	0	0	0	0	0	207	14.2	93	0.48	1.09	64.4	Male
PV-1531	0.872	45	MDS	0	1	0	0	0	2	0	0	0	0	0	81	13.2	102	0.3	0.82	56	Female
PV-1532	0.5517	28	MDS	0	0	0	0	0	1	0	0	0	0	0	184	12.6	85	1.33	4.89	65.4	Female
PV-1534	0.2494	5	MDS	0	0	0	0	0	0	0	0	0	0	0	167	8.7	100	0.36	1.53	84.1	Female
PV-1537	0.9553	3	MDS	0	0	0	1	0	0	0	0	0	0	0	183	11.6	107	0.14	0.58	82.1	Male
PV-1574	0.0241	3	MDS	0	0	0	0	0	0	1	0	0	0	0	54	11.4	98	0.1	0.39	59.1	Female
PV-1589	0.0075	10	MDS	0	0	0	0	0	0	0	0	0	0	0	52	12	92	0.23	1.38	53.5	Male
PV-1628	0.2914	9	MDS	0	0	1	0	0	0	0	0	0	0	0	146	13.9	105	0.64	5.01	67.3	Male
PV-1630	0.0416	6	MDS	0	0	0	0	0	0	0	0	0	0	0	27	10.2	107	0.07	0.74	60.7	Female
PV-1636	0.0114	NA	-	0	0	0	0	0	0	0	0	0	0	0	350	13.8	90	1.45	8.27	78.1	Male
PV-1704	0.0158	NA	-	0	0	0	0	0	0	0	0	0	0	0	101	11.8	82	0.3	1.84	75.2	Female
PV-1705	0.0848	NA	-	1	0	0	0	0	2	0	0	0	0	0	123	13.3	89	1.1	1.8	59.7	Female
PV-1708	0.221	NA	-	0	0	0	0	0	0	0	0	0	0	0	10	5.9	97	0.05	0.24	66.7	Female
PV-1716	0.0009	NA	-	0	0	0	0	0	0	0	0	0	0	0	209	14.9	93	0.36	1.68	56.1	Female
PV-1726	0.0031	NA	-	0	0	0	0	0	0	0	0	0	0	0	12	9.7	101	0.2	1.42	27.4	Male
PV-1727	0.0007	NA	-	0	0	0	0	0	0	0	0	0	0	0	279	10.6	82	0.17	0.73	44.8	Female
PV-1728	0.0011	NA	-	0	0	0	0	0	0	0	0	0	0	0	103	16	88	0.3	0.56	54.1	Male
PV-1729	0.0168	NA	-	1	0	0	0	0	0	0	0	0	0	0	180	13	95	0.32	1.88	69.9	Female
PV-1733	0.1157	NA	-	0	0	0	0	0	0	0	0	0	0	0	67	8.3	91	0.48	0.93	68.4	Male
PV-1734	0.0007	NA	-	0	0	0	0	0	0	0	0	0	0	0	185	13.6	95	0.2	2.04	45.5	Female
PV-1735	0.0093	NA	-	0	0	0	0	0	0	0	0	0	0	0	180	11.2	94	0.18	1.21	62.9	Female
PV-1736	0.0102	37	MDS	0	0	0	0	0	0	0	0	0	0	0	135	11.7	107	0.3	1.83	56.3	Female
PV-1737	0.0008	NA	-	0	0	0	0	0	0	0	0	0	0	0	241	11.4	63	0.74	0.55	58.9	Female
PV-1744	0.0002	NA	-	0	0	0	0	0	0	1	0	0	0	0	917	14.3	94	0.37	1.47	45.5	Male
PV-1754	0.0148	NA	-	0	0	0	0	0	0	0	0	0	0	0	56	11.8	93	0.44	4.35	66.1	Female
PV-1755	0.0227	NA	-	0	0	0	0	0	1	0	0	0	0	0	86	14.6	88	0.42	2.68	64.5	Male
PV-1760	0.0101	25	MDS	0	0	0	0	0	0	0	0	0	0	0	89	13.1	105	0.39	2.72	61.5	Female
PV-1761	0.0436	NA	-	0	0	0	0	0	0	0	0	0	0	0	72	12.6	92	0.25	1.88	82.1	Female
PV-1763	0.0004	NA	-	0	0	0	0	0	0	0	0	0	0	0	280	13.5	92	0.37	1.44	44.8	Female
PV-1764	0.0001	NA	-	0	0	0	0	0	0	0	0	0	0	0	87	12.3	85	0.31	1.36	21.3	Female
PV-1765	0.0023	NA	-	0	0	0	0	0	0	0	0	0	0	0	48	11.6	97	0.4	1.13	42.8	Female
PV-1770	0.0006	NA	-	0	0	0	0	0	0	0	0	0	0	0	151	13.1	92	0.18	2.64	42.4	Female
PV-1777	0.108	NA	-	0	0	0	0	0	0	2	0	0	0	0	342	12.1	96	0.8	4.79	73.2	Male
PV-1790	0.008	NA	-	0	0	0	0	0	0	0	0	0	0	0	95	14.6	94	0.41	2.56	65.5	Male
PV-1798	0.0018	NA	-	0	0	0	0	0	0	0	0	0	0	0	221	12.8	89	0.11	0.2	57.2	Female
PV-1808	0.001	NA	-	0	0	0	0	0	0	0	0	0	0	0	132	10.4	81	0.24	1.6	42.6	Female
PV-1809	0.0005	NA	-	1	0	0	0	0	0	0	0	0	0	0	209	13.2	93	0.28	0.93	35.4	Female
PV-1810	0.003	NA	-	0	0	0	0	0	0	0	0	0	0	0	97	12.7	96	0.07	1.45	52.9	Female
PV-1813	0.0002	NA	-	0	0	0	0	0	0	0	0	0	0	0	203	12.1	93	0.37	1.85	29	Female
PV-1816	0.0156	NA	-	0	0	0	0	0	0	0	0	0	0	0	130	11.1	96	0.25	1.7	58	Male
PV-1817	0.0124	NA	-	0	0	0	0	0	0	0	0	0	0	0	112	14.5	91	0.29	0.99	78.9	Female
PV-1820	0.0004	NA	-	0	0	0	0	0	0	0	0	0	0	0	190	14.9	98	0.25	1.35	43.6	Female
PV-1822	0.0003	NA	-	0	0	0	0	0	0	0	0	0	0	0	225	12.3	99	0.34	1.54	30.1	Female
PV-1823	0.2015	NA	-	0	0	0	0	0	0	0	0	0	0	0	29	10.6	93	0.19	5.25	88.4	Female
PV-1826	0.0002	NA	-	0	0	0	0	0	0	0	0	0	0	0	267	14	98	0.55	1.01	34	Female
PV-1827	0.0002	NA	-	0	0	0	0	0	0	0	0	0	0	0	141	14.5	88	0.52	1.76	40.7	Female
PV-1831	1	NA	-	0	1	0	0	0	2	0	0	0	0	0	23	13.8	98	0	0	75.7	Male
PV-1836	0.9997	NA	-	0	1	0	1	0	0	0	0	0	0	0	225	10.2	96	0.23	2.77	63.3	Male
PV-1838	0.0001	NA	-	0	0	0	0	0	0	0	0	0	0	0	156	15	90	0.4	0.84	25.2	Male
PV-1841	0.0006	NA	-	0	0	0	0	0	0	0	0	0	0	0	247	12	94	0.5	0.06	33.4	Male
PV-1842	0.0017	NA	-	0	0	0	0	0	0	0	0	0	0	0	321	11.3	90	0.38	2.17	53.4	Female
PV-1843	0.0041	35	AML	1	0	0	0	0	0	0	0	0	0	0	187	12.4	84	0	1.47	58.6	Female
PV-1845	1	109	MDS	0	0	0	0	0	1	0	1	0	0	0	78	11.5	90	0.68	0.59	70.5	Female
PV-1848	0.0003	NA	-	0	0	0	0	0	0	0	0	0	0	0	198	12.7	87	0.6	1.7	38.1	Female
PV-1852	0.006	NA	-	0	0	0	0	0	0	0	0	0	0	0	168	13.1	94	0.4	1.1	65.8	Female
PV-1853	0.2333	NA	-	0	0	0	0	0	2	0	0	0	0	0	117	13.9	93	0.63	1.88	68.6	Male
PV-1854	0.0028	NA	-	0	0	0	0	0	0	0	0	0	0	0	145	11.1	87	0.57	0.14	52.9	Female
PV-1856	0	NA	-	0	0	0	0	0	0	0	0	0	0	0	355	13.8	95	0.73	1.07	25	Female
PV-1858	0.0002	NA	-	0	0	0	0	0	0	0	0	0	0	0	290	10	92	0.29	3.69	25.2	Female
PV-1864	0.0003	NA	-	0	0	0	0	0	0	0	0	0	0	0	299	13.2	94	0.27	0.96	38.9	Female
PV-1866	0.0006	NA	-	0	0	0	0	0	0	0	0	0	0	0	213	12.4	87	0.3	0.9	44.6	Female
PV-1867	0.1464	37	MDS	0	0	0	0	0	1	0	0	0	0	0	149	14.1	103	0.12	1.93	75.4	Male
PV-1870	0.003	NA	-	0	0	0	0	0	0	0	0	0	0	0	22	9.7	97	0.1	2.2	30.2	Male
PV-1872	0.0019	NA	-	0	0	0	0	0	0	1	0	0	0	0	130	16.3	86	0.3	3.22	46.7	Male
PV-1874	0.0008	NA	-	0	0	0	0	0	0	0	0	0	0	0	287	12.1	92	0.26	1.29	46	Female
PV-1882	0.0005	NA	-	0	0	0	0	0	0	0	0	0	0	0	92	12.7	100	0.12	1.33	25.4	Male
PV-1884	0.9999	73	MDS	0	1	0	0	0	0	1	0	0	0	0	242	10.9	101	0.1	2.68	77.9	Female
PV-1887	0.2456	NA	-	0	0	0	0	0	0	0	0	0	0	0	92	11.3	99	0.54	2.71	85.7	Male
PV-1889	0.0262	NA	-	0	0	0	0	0	0	0	0	0	0	0	88	11.7	83	0.3	2.54	79	Female
PV-1890	0.0001	NA	-	0	0	0	0	0	0	0	0	0	0	0	31	16	90	0.7	9.2	24.2	Male
PV-1892	0.0005	NA	-	0	0	0	0	0	0	0	0	0	0	0	270	14.5	90	0.49	3.37	44.7	Male
PV-1893	0.0003	NA	-	0	0	0	0	0	0	0	0	0	0	0	235	11.4	84	0.42	0.89	34.2	Female
PV-1894	0.0041	NA	-	0	0	0	0	0	0	0	0	0	0	0	133	13.2	97	0.23	1.16	58.9	Female
PV-1897	0.0001	NA	-	0	0	0	0	0	0	0	0	0	0	0	136	12.6	88	0.4	2.2	26	Female
PV-1898	0.0005	NA	-	0	0	0	0	0	0	0	0	0	0	0	244	16	92	0.27	1.75	50.1	Male
PV-1899	0.2046	NA	-	0	0	0	0	0	0	0	0	0	0	0	170	10.9	97	0.77	3.05	86.1	Male
PV-1900	0.0046	NA	-	0	0	0	0	0	0	0	0	0	0	0	158	12.2	93	0.33	0.05	52.7	Male
PV-1901	0.024	NA	-	0	0	0	0	0	0	0	0	0	0	0	46	11.8	83	0.3	2.9	76.9	Female
PV-1905	0.0057	NA	-	0	0	0	0	0	0	0	0	0	0	0	166	15.6	91	1.45	5.08	70.7	Male
PV-1906	0.0062	NA	-	0	0	0	0	0	0	0	0	0	0	0	34	16	84	0.87	5.64	72.3	Male
PV-1907	0.0027	NA	-	0	0	0	0	0	0	0	0	0	0	0	76	11.7	95	0.16	2.34	47.5	Female
PV-1908	0.3844	19	MDS	0	0	0	0	0	2	0	0	0	0	0	94	12.9	91	1	1.4	68.7	Male
PV-1909	0.0019	NA	-	0	0	0	0	0	0	0	0	0	0	0	160	12.5	97	0.23	1.76	49.1	Female
PV-1912	0.0687	NA	-	0	0	0	0	0	0	0	0	0	0	0	178	11	98	0.31	2.03	74	Male
PV-1913	0.3768	NA	-	0	0	0	0	0	0	0	0	0	0	0	178	11	110	0	2.04	86.5	Male
PV-1914	0.0022	NA	-	0	0	0	0	0	0	0	0	0	0	0	191	14.8	91	0.51	1.57	58.5	Male
PV-1915	0.0018	NA	-	0	0	0	0	0	0	0	0	0	0	0	129	0	0	0	7.7	47.5	Male
PV-1916	0.0005	NA	-	0	0	0	0	0	0	0	0	0	0	0	192	10.4	90	0.27	2.45	32.1	Female
PV-1919	0.0008	NA	-	0	0	0	0	0	0	0	0	0	0	0	206	13.5	93	0.06	3.82	48.5	Female
PV-1924	0.2392	NA	-	0	1	0	0	0	1	0	0	0	0	0	155	13.5	82	0.4	1.79	46.2	Male
PV-1927	0.0397	NA	-	0	0	0	0	0	0	0	0	0	0	0	123	12.7	96	0.5	2.62	74.3	Male
PV-1928	0.0425	NA	-	3	0	0	0	0	0	0	0	0	0	0	113	12.9	86	0.35	5.67	73.9	Female
PV-1929	0.0058	NA	-	0	0	0	0	0	0	0	0	0	0	0	79	13	101	0.5	1.69	57.2	Female
PV-1930	0.0004	NA	-	0	0	0	0	0	0	0	0	0	0	0	299	12.2	96	0.5	0.6	36.7	Female
PV-1934	0.9988	NA	-	1	0	0	0	0	0	1	0	0	0	0	51	10.7	97	0.6	1.3	85.8	Male
PV-1937	0.0004	NA	-	0	0	0	0	0	0	0	0	0	0	0	195	15.2	90	0.5	0.2	43.7	Male
PV-1938	0.0077	NA	-	0	0	0	0	0	0	0	0	0	0	0	86	16.3	98	0.49	2.32	69.4	Male
PV-1939	0.0001	NA	-	0	0	0	0	0	0	0	0	0	0	0	183	14.4	85	0.73	3.18	25	Male
PV-1942	0.0003	NA	-	0	0	0	0	0	0	0	0	0	0	0	107	15.6	88	0.3	3.2	40.5	Male
PV-1946	0.0755	NA	-	0	0	0	0	0	0	0	0	0	0	0	66	11.2	101	0.7	3.9	69.7	Male
PV-1947	0.05	NA	-	0	0	0	0	0	0	0	0	0	0	0	88	10.5	87	0.4	5.3	71.7	Male
PV-1948	0.0004	NA	-	0	0	0	0	0	0	0	0	0	0	0	192	15.7	90	0.3	1.9	45.7	Male
PV-1949	0.0001	NA	-	0	0	0	0	0	0	0	0	0	0	0	131	15.6	96	0.19	2.69	24.7	Male
PV-1956	0.0822	NA	-	0	0	0	0	0	0	0	0	0	0	0	117	11.1	98	0.5	1.63	74	Male
PV-1959	0.0029	NA	-	0	0	0	0	0	0	0	0	0	0	0	189	13	93	0.36	1.3	59.1	Female
PV-1961	0	NA	-	0	0	0	0	0	0	0	0	0	0	0	250	11.6	0	0	1.37	60.5	Female
PV-1980	0.116	NA	-	0	0	0	0	0	0	0	0	0	0	0	152	11.1	101	0.34	1.43	84.1	Female
PV-1983	0.0022	NA	-	0	0	0	0	0	0	0	0	0	0	0	68	13.7	86	0.5	3.35	58.5	Female
PV-1988	0.2513	NA	-	0	0	0	0	0	0	0	0	0	0	0	41	8.1	112	0.17	0.91	69.5	Female
PV-1989	1	NA	-	0	0	0	0	0	0	0	0	1	0	0	10	11.1	92	1.09	7.5	85	Male
PV-1991	0.0003	NA	-	0	0	0	0	0	0	0	0	0	0	0	176	15	84	0.25	1.59	42.1	Male
PV-20010	0.0001	NA	-	0	0	0	0	0	0	0	0	0	0	0	199	14.4	74	0.25	0.88	42	Female
PV-20011	0.0002	NA	-	0	0	0	0	0	0	0	0	0	0	0	190	13.3	97	0.22	1.68	29	Female
PV-2008	0.0001	NA	-	0	0	0	0	0	0	0	0	0	0	0	190	13.1	93	0.3	1.59	24.7	Female
PV-2009	0.0611	NA	-	0	0	0	0	0	0	0	0	0	0	0	140	10.8	97	0.21	2.92	77.8	Female
PV-2020	0.0159	NA	-	0	0	0	0	0	0	0	0	0	0	0	136	11.8	94	0.32	1.51	69.3	Female
PV-2024	0.0012	NA	-	0	0	0	0	0	0	0	0	0	0	0	97	12.3	87	0.24	1.11	46.9	Female
PV-2029	0.0044	NA	-	0	0	0	0	0	0	0	0	0	0	0	154	11.6	91	0	0	57.6	Female
PV-2049	0.052	NA	-	0	0	0	0	0	0	0	0	0	0	0	157	12.2	110	0.5	2.9	67.9	Male
PV-2053	0.0003	NA	-	0	0	0	0	0	0	0	0	0	0	0	228	12	84	0.6	0.62	39.7	Female
PV-2056	1	NA	MDS	0	1	0	0	0	1	1	0	0	0	0	246	13.2	90	0.7	2.34	80.7	Male
PV-2058	0.0007	NA	-	0	0	0	0	0	0	0	0	0	0	0	231	11.8	94	0.51	0.51	40.8	Female
PV-2059	0.0002	NA	-	0	0	0	0	0	0	0	0	0	0	0	252	12.5	91	0.48	0.74	32.1	Female
PV-2060	0.0025	50	MDS	0	0	0	0	0	0	0	0	0	0	0	248	15.2	91	1.11	4.38	63.3	Male
PV-2063	0.0009	NA	-	0	0	0	0	0	0	0	0	0	0	0	214	17.1	78	1	4	67.1	Male
PV-2066	0.0321	22	MDS	0	0	0	0	0	0	1	0	0	0	0	239	10.3	86	0.89	4.22	59	Male
PV-2069	1	5	MDS	0	0	0	0	0	1	0	0	0	0	0	330	7.8	119	0.9	2	82.7	Female
PV-2075	0.0029	NA	-	0	0	0	0	0	0	0	0	0	0	0	206	11.7	87	0.3	1.8	58	Female
PV-2080	0.0008	NA	-	0	0	0	0	0	0	0	0	0	0	0	224	12.3	90	0.3	0.71	45.6	Female
PV-2104	1	24	MDS	0	1	0	0	0	1	0	0	0	0	0	196	7.2	109	0.07	1.27	78.7	Male
PV-2117	0.0002	NA	-	0	0	0	0	0	0	0	0	0	0	0	150	11.8	95	0.38	0.49	23.8	Female
PV-2130	0.0144	NA	-	1	0	0	0	0	0	0	0	0	0	0	259	10	87	0	3.93	62.4	Female
PV-2133	0.0091	NA	-	0	0	0	0	0	0	0	0	0	0	0	95	13	106	0.19	1.36	52.8	Male
PV-2135	0.0008	NA	-	0	0	0	0	0	0	0	0	0	0	0	231	11.3	81	0.57	1.35	47.1	Female
PV-2137	0.0067	NA	-	0	0	0	0	1	0	0	0	0	0	0	175	14.7	90	0.45	1.28	65.7	Female
PV-2169	0.0034	NA	-	0	0	0	0	0	2	0	0	0	0	0	93	14.3	88	0.4	3.87	35.5	Female
PV-2183	0.1759	NA	-	0	0	0	0	0	0	0	0	0	0	0	54	8.4	121	0	2.93	54.8	Male
PV-2189	0.0001	NA	-	0	0	0	0	0	0	0	0	0	0	0	143	14.3	93	0.41	1.81	19.4	Male
PV-2191	0.0052	NA	-	1	0	0	0	0	0	0	0	0	0	0	276	12.2	94	0.31	1.72	57.7	Female
PV-2193	0.0004	NA	-	0	0	0	0	0	0	0	0	0	0	0	273	12	91	0.5	4.2	31.9	Male
PV-2194	0.0074	NA	-	0	0	0	0	0	0	0	0	0	0	0	140	13.1	95	0.4	1.5	66.3	Female
PV-2197	0.0155	NA	-	0	0	0	0	0	0	0	0	0	0	0	133	13.3	92	0.7	2	76.4	Female
PV-2211	0.0354	43	MDS	0	0	0	0	0	0	0	0	0	0	0	123	11.7	84	0.63	2.82	76.2	Male
PV-2213	0.0309	NA	-	0	0	0	0	0	0	0	0	0	0	0	150	14.7	100	0.42	2.41	78.6	Male
PV-2214	0.0034	NA	-	0	0	0	0	0	0	0	0	0	0	0	126	14.3	99	0.6	2.1	53.4	Male
PV-2226	0.0022	NA	-	0	0	0	0	0	0	0	0	0	0	0	169	13.2	100	0.81	3.17	52.1	Female
PV-2245	0.4415	NA	-	0	0	0	0	0	0	0	0	0	0	0	115	9.4	105	0.54	3.71	82.6	Male
PV-2247	0.0051	NA	-	0	0	0	0	0	0	0	0	0	0	0	85	14	95	0.32	2.5	57.3	Male
PV-2250	0.0005	NA	-	0	0	0	0	0	0	0	0	0	0	0	174	15.7	94	0.35	2.1	44.3	Male
PV-2252	0.0109	NA	-	0	0	0	0	0	0	0	0	0	0	0	252	12.4	101	0.4	3.03	61.3	Male
PV-2259	0.0645	NA	-	0	0	0	0	0	0	0	0	0	0	0	92	11.1	99	0.5	2.4	69.8	Male
PV-2266	0.0004	NA	-	0	0	0	0	0	0	0	0	0	0	0	214	14.2	91	0.14	2.24	39.7	Male
PV-2292	0.0007	NA	-	0	0	0	0	0	0	0	0	0	0	0	147	12.4	95	0.22	2.34	32.3	Male
PV-2296	0.0091	NA	-	0	0	0	0	0	0	0	0	0	0	0	96	12.2	86	0.22	1.73	61.7	Male
PV-2297	0.0055	NA	-	0	0	0	0	0	0	0	0	0	0	0	276	12.8	105	0.11	1.01	61.1	Female
PV-2310	0.0001	NA	-	0	0	0	0	0	0	0	0	0	0	0	233	11.7	72	0.4	1.84	36.3	Female
PV-2314	0.0451	NA	-	0	0	0	0	0	0	0	0	0	0	0	132	10.7	97	0.32	1.92	73.8	Female
PV-2318	0.0489	NA	-	0	0	0	0	0	0	0	0	0	0	0	33	11.8	101	0.4	1.29	73	Female
PV-2324	0.0044	NA	-	0	0	0	0	0	0	0	0	0	0	0	150	14.1	92	0.27	1.6	67.1	Female
PV-2339	0.0016	NA	-	0	0	0	0	0	0	0	0	0	0	0	129	14.9	97	0.3	1.1	55.9	Female
PV-2341	0.0212	NA	-	0	0	0	0	0	1	0	0	0	0	0	67	14.2	98	0	0	54.2	Male
PV-2346	0.3116	NA	-	0	1	0	0	0	0	0	0	0	0	0	35	12.5	94	1.08	6.39	47.5	Male
PV-2349	0.002	NA	-	0	0	0	0	0	0	0	0	0	0	0	184	12.3	77	0.25	1.6	61.7	Female
PV-2351	0.0007	NA	-	0	0	0	0	0	0	0	0	0	0	0	249	11.6	95	0.4	1.7	39.5	Female
PV-2353	0.0076	NA	-	0	0	0	0	0	0	0	0	0	0	0	81	12.4	100	0.3	1.2	51.5	Male
PV-2357	0.0001	NA	-	0	0	0	0	0	0	0	0	0	0	0	122	14.7	88	0.26	1.77	24.2	Male
PV-2360	0.0009	NA	-	0	0	0	0	0	0	0	0	0	0	0	209	13.5	87	0.37	2.11	46.7	Male
PV-2362	0.01	NA	-	0	0	0	0	0	0	0	0	0	0	0	251	12.1	96	0.4	2.19	68.9	Female
PV-2367	0.0087	NA	-	0	0	0	0	0	0	0	0	0	0	0	168	13.1	91	0.28	2.27	71.5	Female
PV-2377	0.0321	NA	-	0	0	0	0	0	0	0	0	0	0	0	105	10.5	86	0.31	2.32	75	Female
PV-2381	0.0013	NA	-	0	0	0	0	0	0	0	0	0	0	0	200	13.2	94	0.31	1.69	51.4	Female
PV-2391	0.006	NA	-	0	0	0	0	0	0	0	0	0	0	0	231	13.3	95	0.35	0.91	61.6	Male
PV-2396	0.0588	NA	-	0	0	0	0	0	0	0	0	0	0	0	73	9.9	88	0.1	0.9	76.5	Female
PV-2406	0.0646	NA	-	0	0	0	0	0	0	0	0	0	0	0	73	12.4	88	0.1	1.09	81.2	Male
PV-2408	0.0002	NA	-	0	0	0	0	0	0	0	0	0	0	0	219	14.3	90	0.9	1.22	38.4	Female
PV-2427	0.0026	NA	-	0	0	0	0	0	0	0	0	0	0	0	157	15.9	92	0.47	1.17	62.7	Male
PV-2429	0.0315	NA	-	0	0	0	0	0	0	0	0	0	0	0	203	11.7	92	0.7	5.02	73.2	Male
PV-2437	0.0006	NA	-	0	0	0	0	0	0	0	0	0	0	0	119	12.3	85	0.27	1.97	34.8	Male
PV-2447	0.0003	NA	-	0	0	0	0	0	0	0	0	0	0	0	155	13.6	76	0.31	1.14	40.3	Male
PV-2452	0.0041	NA	-	0	0	0	0	0	0	0	0	0	0	0	42	7.4	90	0.18	0.54	35.6	Female
PV-2455	0.0075	48	MDS	0	0	0	0	0	0	0	0	0	0	0	188	12.5	96	0.2	1.65	65.1	Female
PV-2461	0.0831	NA	-	1	0	0	0	0	0	0	0	0	0	0	97	14.5	91	0.4	3.06	77	Male
PV-2465	0.0455	NA	-	1	0	0	0	0	0	0	0	0	0	0	78	11.8	88	0.26	2.21	69.6	Male
PV-2474	0.0012	NA	-	0	0	0	0	0	0	0	0	0	0	0	82	13.2	84	0.29	1.63	52.1	Female
PV-2475	0.0395	NA	-	0	0	0	0	0	0	0	0	0	0	0	70	10.4	89	0.19	1.68	73.6	Female
PV-2476	0.7974	NA	-	0	0	0	0	0	1	0	0	0	0	0	102	9.6	110	0.42	1.37	82.3	Female
PV-2477	0.0558	NA	-	0	0	0	0	0	0	0	0	0	0	0	78	11.5	94	0.36	1.61	72.4	Male
PV-2480	0.0001	NA	-	0	0	0	0	0	0	0	0	0	0	0	151	13.2	69	0.22	0.57	25.2	Male
PV-2481	0.0001	NA	-	0	0	0	0	0	0	0	0	0	0	0	334	12.2	87	0.81	0.29	25.9	Female
PV-2485	1	11	MDS	0	1	0	0	0	1	0	0	0	0	0	45	13.2	81	0.87	2.73	72.5	Female
PV-2487	0.0001	NA	-	0	0	0	0	0	0	0	0	0	0	0	150	14	91	0.3	1.33	22.3	Male
PV-2498	0.0002	NA	-	0	0	0	0	0	0	0	0	0	0	0	148	13.6	86	0.35	1.81	36.1	Female
PV-2509	0.0628	NA	-	0	0	0	0	0	0	0	0	0	0	0	77	10.6	79	0.25	1.38	79	Male
PV-2538	0.678	NA	-	0	0	1	0	0	0	0	0	0	0	0	160	9.7	85	0	0	78.9	Female
PV-2546	0.0012	NA	-	0	0	0	0	0	0	0	0	0	0	0	282	12.5	85	0.49	1.23	55.9	Female
PV-2553	0.0007	NA	-	0	0	0	0	0	0	0	0	0	0	0	212	13.1	92	0.29	1.41	39	Male
PV-2555	0.003	NA	-	0	0	0	0	0	0	0	0	0	0	0	58	13.4	88	0.25	2.27	52.4	Male
PV-2587	0.0023	NA	-	0	0	0	0	0	0	0	0	0	0	0	129	16	88	0.33	1.82	63	Male
PV-2589	0.0002	NA	-	0	0	0	0	0	0	0	0	0	0	0	48	14.5	99	0.12	1.52	19.4	Male
PV-2590	0.0023	NA	-	0	0	0	0	0	0	0	0	0	0	0	88	13.3	93	0.36	2.55	54	Female
PV-2591	0.0015	NA	-	0	0	0	0	0	0	0	0	0	0	0	168	14.1	89	0.24	4.14	51.5	Male
PV-2596	0.0176	NA	-	0	0	0	0	0	0	0	0	0	0	0	280	10.6	104	0.64	3.61	64.9	Female
PV-2598	0.0004	NA	-	0	0	0	0	0	0	0	0	0	0	0	251	13.4	87	0.3	0.46	44.9	Female
PV-2601	0.0104	NA	-	2	0	0	0	0	0	0	0	0	0	0	75	13.9	80	0.29	1.77	68.1	Female
PV-2607	0.0263	27	MDS	0	0	0	0	0	0	0	0	0	0	0	60	12.5	98	0.09	2.41	65.4	Male
PV-2625	0.0155	NA	-	0	0	0	0	0	0	0	0	0	0	0	88	13.5	100	0.46	0.64	63.9	Male
PV-2632	0.0011	NA	-	0	0	0	0	0	0	0	0	0	0	0	139	14	97	0.28	1.42	49.2	Female
PV-2640	0.0105	NA	-	1	0	0	0	0	0	0	0	0	0	0	229	12	88	0.43	0.33	68	Female
PV-2641	0.0378	7	MDS	0	0	0	0	0	0	0	0	0	0	0	209	8.8	63	0.42	4.76	80.9	Male
PV-2687	0.8497	18	MDS	0	0	1	0	0	0	0	0	0	0	0	131	8.2	69	0.23	5.51	69	Male
PV-2719	0.8128	12	MDS	0	1	0	0	0	0	0	0	0	0	0	105	12.4	93	0.34	2.11	81	Male
PV-2757	0.3075	NA	-	1	0	0	0	0	0	0	0	0	0	0	48	9.8	90	0.35	0.86	73	Male
PV-2758	0.0333	NA	-	0	0	0	0	0	0	0	0	0	0	0	3	11.4	90	0.23	1.17	66	Male
PV-545	0.9375	NA	-	0	0	0	0	0	2	0	0	0	0	0	186	10	96	0.2	1.05	82.5	Male
PV-554	0.0206	NA	-	0	0	0	0	0	0	1	0	0	0	0	40	11.1	67	0.13	1.87	59.7	Female
PV-704	0.0029	NA	-	0	0	0	0	0	0	0	0	0	0	0	153	12.7	106	0.43	3.55	48.5	Female
PV-889	0.6107	1	MDS	0	1	0	0	0	0	0	0	0	0	0	129	13.5	106	0.33	7.76	70.2	Female
PV-907	0.0061	NA	-	0	0	0	0	0	0	0	0	0	0	0	160	14.4	108	0.33	2.37	62.5	Female
PV-922	0.0069	13	MDS	0	0	0	0	0	0	0	0	0	0	0	200	5.9	89	0.43	4.88	34.7	Male
PV-934	1	24	MDS	0	1	0	0	0	2	0	0	0	0	0	54	12.6	102	1.02	3.41	73.2	Male

## Sheet: SupTab10
Supplementary Table 10: P-values for figures
Fig. 2a Fisher's exact test p-values
	DNMT3A_other	DNMT3A_R882	ASXL1	TP53	TET2	JAK2	CALR	MPL	SRSF2	U2AF1	SF3B1	IDH2
pre-AML	4.11421e-08	1.62166e-33	8.02315e-18	0.0569517	7.88909e-15	0.27236	1	1	9.26302e-35	3.11373e-05	2.46891e-06	6.88039e-25
pre-MDS	0.0697872	6.57588e-06	3.28872e-29	2.53896e-05	4.19406e-36	8.87682e-06	0.148336	0.0376135	5.52077e-58	1.85392e-20	7.16601e-46	6.52194e-11
pre-MPN	0.00394708	0.000165976	9.45239e-08	0.275317	4.40733e-15	2.7838e-306	1.81986e-94	3.13485e-17	2.55714e-25	0.0111711	3.7523e-10	1.14494e-10
Fig. 4d-f: Wilcoxon rank sum test p-values against control group for each blood/biochemistry parameter
	HGB_>5y	HGB_1-5y	HGB_0-1y	PLT_>5y	PLT_0-1y	PLT_>5y	MCV_>5y	MCV_0-1y	MCV_>5y	RDW_>5y	RDW_0-1y	RDW_>5y	CYS_>5y	CYS_0-1y	CYS_>5y		Number of cases
pre-AML	0.690431	0.244871	0.0297542	0.15046	0.246617	0.137054	0.981027	0.739917	0.00917797	3.2527e-05	0.000643327	0.000143092	1.20148e-06	0.00156149	0.000235673		N(>5y)=254	N(1-5y)=95	N(0-1y)=23
pre-MDS	3.81653e-05	1.60916e-09	1.75048e-05	8.72536e-07	1.0939e-09	0.00758262	3.65489e-06	0.000130841	0.367689	1.8521e-08	1.00775e-11	1.37563e-07	1.5722e-17	1.93789e-10	1.24138e-05		N(>5y)=387	N(1-5y)=114	N(0-1y)=17
pre-MPN	0.105191	1.57547e-06	0.478952	1.01223e-34	2.73341e-09	5.51063e-05	0.933574	0.124674	0.251946	6.09235e-11	1.51023e-17	0.000890095	7.78722e-09	9.18071e-12	0.000675418		N(>5y)=667	N(1-5y)=198	N(0-1y)=27
Extended Data Fig. 2a: Fisher's exact test p-values
	gain_8	gain_9p	gain_9q	loh_14q	loh_1p	loh_4q	loh_9p	loh_9q	loss_12q	loss_17q	loss_20q	loss_5q
pre-MPN	0.147171	1.49173e-13	6.92544e-11	0.000544752	0.00352007	0.0351133	3.34807e-126	0.000243426	1	1	0.11555	1
pre-MDS	0.000135866	0.0604014	0.0749239	0.0232981	1	5.24369e-15	0.304506	1	1	0.0479356	9.26168e-08	5.94478e-14
pre-AML	0.0641999	1	1	0.0648234	0.340002	0.00680883	0.219852	0.203048	0.0170545	1	0.215363	1.19092e-09
